# Supplementary material for: Multi–Omics Analysis of Key microRNA–mRNA Metabolic Regulatory Networks in Skeletal Muscle of Obese Rabbits
Source: Int J Mol Sci. 2021 Apr 19;22(8):4204. doi: 10.3390/ijms22084204 (PMC8072691; doi:10.3390/ijms22084204)
Supplement: Supplementary file 1 [file ijms-22-04204-s001.zip]

Archive with 3 entries (3 files):
- Figure S1.docx
- Table S1.xls
- Table S2.xlsx
