# Supplementary material for: Multi–Omics Analysis of Key microRNA–mRNA Metabolic Regulatory Networks in Skeletal Muscle of Obese Rabbits
Source: Int J Mol Sci. 2021 Apr 19;22(8):4204. doi: 10.3390/ijms22084204 (PMC8072691; doi:10.3390/ijms22084204)
Supplement: Supplementary file 1 [file ijms-22-04204-s001.zip › Table S1.xls]

## Sheet: novel miRNA
Table S1.The different expressed information of novel miRNAs between CON-G and HFD-G.
GeneID	Means(CON-M)	Means(HFD-M)	log2FC(HFD-M/CON-M)	Up-Down-Regulation(HFD-M/CON-M)	Pvalue
novel_mir397	1	1.33333	0.344457	Up	1
novel_mir483	342	31.3333	-3.39574	Down	1.77367e-10
novel_mir411	3.33333	1	-1.69466	Down	0.145794
novel_mir262	0.333333	1	1.26671	Up	0.643511
novel_mir49	2.66667	2	-0.464309	Down	0.821226
novel_mir77	2.33333	0	0	NA	1
novel_mir245	3.33333	1.33333	-1.27848	Down	0.251866
novel_mir73	6.66667	5.33333	-0.371042	Down	0.627707
novel_mir170	0	0	0	NA	1
novel_mir298	2.33333	2	-0.253435	Down	1
novel_mir533	1	0	-3.2069	Down	0.269213
novel_mir285	4	2.33333	-0.796113	Down	0.455693
novel_mir203	0.666667	0.666667	-0.0309629	Down	1
novel_mir443	0.333333	2.33333	2.38334	Up	0.0992113
novel_mir471	0	0	0	NA	1
novel_mir319	4.33333	1.66667	-1.34578	Down	0.170427
novel_mir343	2.33333	1.66667	-0.458941	Down	0.803626
novel_mir495	0.666667	1.33333	0.840352	Up	0.709829
novel_mir442	0	0.333333	0	NA	1
novel_mir268	5.33333	6.33333	0.172354	Up	0.901603
novel_mir149	1	0.333333	-1.3128	Down	0.643511
novel_mir112	3.33333	7	0.990865	Up	0.179652
novel_mir465	0.333333	1	1.27379	Up	0.643511
novel_mir42	15	16	0.0227061	Up	1
novel_mir254	0.666667	0	-2.67952	Down	0.512809
novel_mir580	0.333333	0.333333	-0.0435671	Down	1
novel_mir554	0	0.333333	0	NA	1
novel_mir519	0	0	0	NA	1
novel_mir499	0	0	0	NA	1
novel_mir38	14	8	-0.812552	Down	0.203772
novel_mir6	9.33333	11.3333	0.207122	Up	0.752493
novel_mir129	8.66667	10.3333	0.173171	Up	0.805501
novel_mir194	1	0	-3.17975	Down	0.269213
novel_mir175	0	0.333333	0	NA	1
novel_mir331	0.333333	0	0	NA	1
novel_mir16	15.6667	8.33333	-0.969198	Down	0.115437
novel_mir455	0.666667	1.33333	0.823004	Up	0.709829
novel_mir338	1	2	0.856641	Up	0.553128
novel_mir509	0	0.333333	0	NA	1
novel_mir417	1	1	-0.0449963	Down	1
novel_mir467	14	22	0.622595	Up	0.267447
novel_mir83	0	0	0	NA	1
novel_mir65	21.6667	17.3333	-0.36712	Down	0.529311
novel_mir116	0	0.333333	0	NA	1
novel_mir166	1.33333	0.666667	-0.910626	Down	0.709829
novel_mir121	1	0	-3.19444	Down	0.269213
novel_mir416	3.33333	2	-0.759859	Down	0.531985
novel_mir431	2.33333	2.66667	0.13919	Up	1
novel_mir590	0.333333	1	1.25303	Up	0.643511
novel_mir96	3.33333	3	-0.193495	Down	1
novel_mir362	0.666667	0	0	NA	1
novel_mir305	1.33333	1.66667	0.228382	Up	1
novel_mir103	1.66667	1.33333	-0.328215	Down	1
novel_mir561	0	0	0	NA	1
novel_mir377	2	4	0.902119	Up	0.332018
novel_mir1	221	216	-0.140411	Down	0.769648
novel_mir435	2	5.66667	1.40054	Up	0.0943812
novel_mir76	4	5.66667	0.458722	Up	0.578044
novel_mir98	0.333333	1	1.25487	Up	0.643511
novel_mir182	0	0.666667	2.64856	Up	0.512809
novel_mir275	0.333333	0.333333	-0.0306721	Down	1
novel_mir209	1.66667	3	0.739277	Up	0.495866
novel_mir123	0	0	0	NA	1
novel_mir267	1.33333	6	1.99865	Up	0.0294835
novel_mir523	330	332	-0.0280046	Down	0.955629
novel_mir99	1	0.333333	-1.33952	Down	0.643511
novel_mir412	3.66667	0.666667	-2.24334	Down	0.0701426
novel_mir204	2.66667	1.66667	-0.683227	Down	0.635306
novel_mir361	0	0	0	NA	1
novel_mir72	1	0.333333	-1.34067	Down	0.643511
novel_mir24	11	11.6667	0.0485625	Up	1
novel_mir135	7	8	0.118382	Up	0.921566
novel_mir525	0	0	0	NA	1
novel_mir310	0.666667	1	0.443167	Up	1
novel_mir250	14.6667	15	-0.0141	Down	1
novel_mir312	0.333333	2.33333	2.37234	Up	0.0992113
novel_mir396	5.66667	1.33333	-2.03107	Down	0.0294835
novel_mir21	33	20	-0.734053	Down	0.182195
novel_mir387	3.66667	5	0.434911	Up	0.652509
novel_mir248	210.333	174.667	-0.289333	Down	0.547455
novel_mir323	2	1.66667	-0.329089	Down	1
novel_mir78	0.333333	1	1.27379	Up	0.643511
novel_mir518	0	0	0	NA	1
novel_mir213	0.333333	5.66667	3.62284	Up	0.00132079
novel_mir585	1	0.666667	-0.545879	Down	1
novel_mir476	2	1	-0.951752	Down	0.553128
novel_mir425	3	1.66667	-0.841667	Down	0.495866
novel_mir297	0	0.666667	2.64856	Up	0.512809
novel_mir352	0	0.333333	0	NA	1
novel_mir494	3.66667	2.66667	-0.462771	Down	0.710282
novel_mir572	13	13.3333	-0.00426954	Down	1
novel_mir557	1	0.666667	-0.544721	Down	1
novel_mir48	7.66667	8.66667	0.131764	Up	0.924103
novel_mir466	0	0	0	NA	1
novel_mir474	7.66667	3	-1.38024	Down	0.0565018
novel_mir211	1.66667	1.33333	-0.354771	Down	1
novel_mir277	0	0	0	NA	1
novel_mir581	0	0	0	NA	1
novel_mir532	30.6667	25.6667	-0.308293	Down	0.591558
novel_mir409	0	0	0	NA	1
novel_mir454	11	9.66667	-0.237441	Down	0.697134
novel_mir473	0	0	0	NA	1
novel_mir176	0	0.333333	0	NA	1
novel_mir9	69.3333	66	-0.109323	Down	0.835654
novel_mir542	0	1.33333	3.54082	Up	0.144447
novel_mir167	1.66667	0	-3.83953	Down	0.0790962
novel_mir64	32.3333	25.3333	-0.409156	Down	0.461564
novel_mir56	5.66667	5.33333	-0.0812678	Down	1
novel_mir225	0	0.333333	0	NA	1
novel_mir187	9442.67	15107.7	0.597967	Up	0.205929
novel_mir289	7	19.3333	1.37255	Up	0.0217066
novel_mir51	7	4.66667	-0.60346	Down	0.465912
novel_mir478	0.333333	0.666667	0.739204	Up	1
novel_mir142	2	1	-0.976302	Down	0.553128
novel_mir586	4.66667	3	-0.64856	Down	0.512514
novel_mir399	0.333333	1.33333	1.63418	Up	0.405851
novel_mir40	5	8.33333	0.673606	Up	0.387011
novel_mir569	1.33333	1.33333	-0.0311404	Down	1
novel_mir415	17.3333	13.3333	-0.426457	Down	0.48796
novel_mir122	1	0.333333	-1.33863	Down	0.643511
novel_mir549	0.333333	0	0	NA	1
novel_mir263	1	1	-0.032764	Down	1
novel_mir330	0.333333	0.333333	-0.0176763	Down	1
novel_mir370	0.333333	0	0	NA	1
novel_mir513	0.333333	0	0	NA	1
novel_mir25	46	31	-0.643376	Down	0.207045
novel_mir292	9	9.33333	-0.00443162	Down	1
novel_mir463	12.6667	16.3333	0.294257	Up	0.644432
novel_mir89	1.33333	0.333333	-1.71659	Down	0.405851
novel_mir274	9.33333	1	-3.05038	Down	0.000581597
novel_mir364	0	0.333333	0	NA	1
novel_mir321	0.333333	0.333333	-0.0286281	Down	1
novel_mir278	41.6667	30	-0.552666	Down	0.289781
novel_mir341	0	0	0	NA	1
novel_mir143	20	11	-0.858119	Down	0.135576
novel_mir79	2.66667	3	0.126211	Up	1
novel_mir372	3	0	-4.6607	Down	0.00850309
novel_mir133	1.33333	1.33333	-0.0185848	Down	1
novel_mir216	9	10	0.10788	Up	0.86783
novel_mir457	0.333333	0.333333	-0.0423084	Down	1
novel_mir228	7.66667	8	0.00704319	Up	1
novel_mir20	10	9.66667	-0.0738513	Down	0.936363
novel_mir124	1.33333	1.66667	0.237221	Up	1
novel_mir150	1	0.333333	-1.35196	Down	0.643511
novel_mir419	3.66667	1.66667	-1.1394	Down	0.294
novel_mir113	1.33333	1.66667	0.244597	Up	1
novel_mir506	1.33333	0	0	NA	1
novel_mir522	0.333333	0.333333	-0.0176763	Down	1
novel_mir201	74.3333	84.6667	0.156091	Up	0.751806
novel_mir438	1	3.66667	1.69552	Up	0.145794
novel_mir191	0.666667	1	0.482377	Up	1
novel_mir530	0.333333	0	0	NA	1
novel_mir32	13.6667	43.6667	1.60303	Up	0.00376827
novel_mir491	0	0	0	NA	1
novel_mir395	5	2.66667	-0.911725	Down	0.323536
novel_mir106	0	0	0	NA	1
novel_mir450	8.33333	11.3333	0.386	Up	0.564835
novel_mir408	0	0	0	NA	1
novel_mir47	6.66667	3.66667	-0.858128	Down	0.285671
novel_mir50	1.33333	2.66667	0.860664	Up	0.452969
novel_mir252	13.6667	12.6667	-0.105312	Down	0.898621
novel_mir589	9.33333	11.6667	0.255522	Up	0.697134
novel_mir134	5.66667	6.66667	0.21284	Up	0.816258
novel_mir493	0.666667	0	0	NA	1
novel_mir304	2.33333	5	1.02738	Up	0.233166
novel_mir31	9.66667	7	-0.514967	Down	0.45139
novel_mir15	96.6667	73.3333	-0.486854	Down	0.323964
novel_mir368	1.33333	1.33333	-0.0741022	Down	1
novel_mir543	1.66667	1.66667	-0.0388905	Down	1
novel_mir311	9.33333	2.33333	-1.99574	Down	0.00856999
novel_mir242	1.66667	0	-3.83847	Down	0.0790962
novel_mir188	1	0.666667	-0.531291	Down	1
novel_mir8	129.667	129	-0.0462047	Down	0.932079
novel_mir345	0	1.33333	3.51798	Up	0.144447
novel_mir544	1.66667	1.33333	-0.356252	Down	1
novel_mir184	5	2.66667	-0.935974	Down	0.323536
novel_mir168	1	1	-0.0514522	Down	1
novel_mir538	0	0	0	NA	1
novel_mir531	4	3.33333	-0.23435	Down	0.866451
novel_mir57	11.6667	10.6667	-0.17642	Down	0.828654
novel_mir594	1	0.333333	-1.34067	Down	0.643511
novel_mir394	0.666667	3.66667	2.20144	Up	0.0474472
novel_mir229	3	3.66667	0.232631	Up	0.857681
novel_mir199	6.33333	4	-0.700498	Down	0.339678
novel_mir299	1	1.33333	0.325749	Up	1
novel_mir582	0	0	0	NA	1
novel_mir379	2.66667	2.33333	-0.23223	Down	1
novel_mir291	3	6.66667	1.01389	Up	0.262154
novel_mir579	5.66667	4.66667	-0.376751	Down	0.697928
novel_mir232	2.66667	1.33333	-0.982081	Down	0.452969
novel_mir236	1.33333	1.66667	0.23499	Up	1
novel_mir485	4119	2899	-0.567029	Down	0.23056
novel_mir251	0	0.666667	0	NA	1
novel_mir173	1.66667	0.333333	-2.03018	Down	0.253863
novel_mir512	1	2.33333	1.07255	Up	0.401004
novel_mir160	0.333333	0	0	NA	1
novel_mir325	4.66667	4.33333	-0.154452	Down	1
novel_mir71	13.3333	7.33333	-0.921633	Down	0.133251
novel_mir41	25.6667	22.3333	-0.223574	Down	0.703114
novel_mir440	71.6667	77	0.0681837	Up	0.894854
novel_mir541	3.66667	6	0.690997	Up	0.402542
novel_mir90	0	0	0	NA	1
novel_mir273	0	0	0	NA	1
novel_mir111	0.666667	1	0.45622	Up	1
novel_mir308	2.66667	1.66667	-0.6989	Down	0.635306
novel_mir380	1.33333	2	0.51277	Up	0.781314
novel_mir26	92.6667	69.3333	-0.487468	Down	0.321078
novel_mir570	19	18.6667	-0.0397058	Down	1
novel_mir373	1	1.33333	0.34426	Up	1
novel_mir260	0.666667	0.333333	-0.840329	Down	1
novel_mir355	106.667	142.667	0.387303	Up	0.425316
novel_mir69	0	1	3.14814	Up	0.269213
novel_mir88	0.333333	1	1.23809	Up	0.643511
novel_mir18	92.6667	86.6667	-0.13283	Down	0.794111
novel_mir418	0	0	0	NA	1
novel_mir54	7	6.66667	-0.149272	Down	0.915921
novel_mir302	0	0.333333	0	NA	1
novel_mir221	0	0	0	NA	1
novel_mir477	0	0.333333	0	NA	1
novel_mir588	1.66667	2	0.210319	Up	1
novel_mir484	1	3	1.41453	Up	0.28782
novel_mir93	2	1	-0.930545	Down	0.553128
novel_mir220	0	0.333333	0	NA	1
novel_mir174	0	0	0	NA	1
novel_mir144	1	0	-3.17975	Down	0.269213
novel_mir246	1.66667	3	0.777102	Up	0.495866
novel_mir52	5.33333	4.33333	-0.369579	Down	0.669173
novel_mir261	0.666667	0	0	NA	1
novel_mir371	0.333333	1	1.23935	Up	0.643511
novel_mir507	1.33333	1.66667	0.239169	Up	1
novel_mir340	0.666667	0.333333	-0.800973	Down	1
novel_mir227	2.33333	5.33333	1.116	Up	0.184968
novel_mir492	0	0	0	NA	1
novel_mir472	0	0	0	NA	1
novel_mir555	1.33333	1	-0.411572	Down	1
novel_mir60	1	0.333333	-1.35225	Down	0.643511
novel_mir521	5.66667	5	-0.217978	Down	0.800396
novel_mir30	0	1	3.15184	Up	0.269213
novel_mir100	0.666667	0	-2.68073	Down	0.512809
novel_mir288	1.33333	2	0.50673	Up	0.781314
novel_mir363	0	0	0	NA	1
novel_mir407	1.33333	1.66667	0.25141	Up	1
novel_mir235	0	0	0	NA	1
novel_mir378	729.667	610.667	-0.310734	Down	0.51265
novel_mir183	8	4	-1.0576	Down	0.116177
novel_mir141	0	0.333333	0	NA	1
novel_mir269	0	0.333333	0	NA	1
novel_mir303	2	2	-0.0362075	Down	1
novel_mir202	3	2.66667	-0.245873	Down	0.847517
novel_mir324	0	1	3.16004	Up	0.269213
novel_mir193	0	0.666667	2.64661	Up	0.512809
novel_mir583	2.66667	5.33333	0.916879	Up	0.262198
novel_mir369	1.66667	3	0.755738	Up	0.495866
novel_mir426	6.66667	6.33333	-0.134992	Down	0.909353
novel_mir444	1	0.333333	-1.32625	Down	0.643511
novel_mir386	0	1	3.13815	Up	0.269213
novel_mir354	1	0.666667	-0.560211	Down	1
novel_mir108	0.666667	3.33333	2.09799	Up	0.0701426
novel_mir456	0	0	0	NA	1
novel_mir181	0	0.333333	0	NA	1
novel_mir214	3.66667	3.66667	-0.0910779	Down	1
novel_mir420	1.33333	0.333333	-1.71975	Down	0.405851
novel_mir550	0	1.66667	3.81264	Up	0.0790962
novel_mir192	12	7.66667	-0.658617	Down	0.328158
novel_mir110	0	0	0	NA	1
novel_mir432	1	2.33333	1.0939	Up	0.401004
novel_mir381	0	0.333333	0	NA	1
novel_mir272	10.6667	7	-0.624996	Down	0.375344
novel_mir504	0	0	0	NA	1
novel_mir593	0.333333	1	1.25487	Up	0.643511
novel_mir27	61	44.6667	-0.514746	Down	0.316229
novel_mir515	0	1.66667	3.80176	Up	0.0790962
novel_mir529	1	1.66667	0.619003	Up	0.751738
novel_mir374	0.333333	0	0	NA	1
novel_mir223	5.66667	8	0.430142	Up	0.583027
novel_mir68	1.66667	0.333333	-1.98586	Down	0.253863
novel_mir163	0.666667	0	-2.68073	Down	0.512809
novel_mir207	1	0.666667	-0.533045	Down	1
novel_mir301	0.666667	0.666667	-0.0452091	Down	1
novel_mir281	3.66667	6.33333	0.690403	Up	0.402542
novel_mir154	73.3333	96.3333	0.336734	Up	0.494407
novel_mir393	588.333	110.667	-2.35964	Down	2.54955e-06
novel_mir17	32	31.3333	-0.0734013	Down	0.90582
novel_mir266	40.3333	42	0.00344327	Up	1
novel_mir257	0	1.66667	3.84557	Up	0.0790962
novel_mir421	0.333333	0.333333	-0.0326153	Down	1
novel_mir536	0	0	0	NA	1
novel_mir294	0.333333	0.333333	-0.0435671	Down	1
novel_mir309	0	0.333333	0	NA	1
novel_mir259	0	0.333333	0	NA	1
novel_mir551	0.333333	1.66667	1.97166	Up	0.253863
novel_mir92	0.666667	2.66667	1.77436	Up	0.154073
novel_mir327	17.3333	8.33333	-1.09251	Down	0.0755673
novel_mir520	0.333333	1.66667	1.914	Up	0.253863
novel_mir161	0	0	0	NA	1
novel_mir578	21.3333	21.6667	-0.0144918	Down	1
novel_mir428	134114	142061	-0.00696488	Down	0.988205
novel_mir218	1	0.333333	-1.35196	Down	0.643511
novel_mir382	0	0	0	NA	1
novel_mir70	0	0.666667	0	NA	1
novel_mir238	27	7	-1.94089	Down	0.00115934
novel_mir451	0	0	0	NA	1
novel_mir81	4.33333	5.66667	0.312836	Up	0.684236
novel_mir130	0.333333	0.333333	-0.0443524	Down	1
novel_mir125	0.333333	0	0	NA	1
novel_mir152	5.33333	4.66667	-0.29148	Down	0.684236
novel_mir317	0	0	0	NA	1
novel_mir12	148.667	163.333	0.0830103	Up	0.86816
novel_mir430	0	0.333333	0	NA	1
novel_mir487	0.333333	0.333333	-0.0435671	Down	1
novel_mir28	22	18.6667	-0.303572	Down	0.624052
novel_mir46	1	4.33333	1.96146	Up	0.0519467
novel_mir452	1	1.66667	0.601054	Up	0.751738
novel_mir197	25.6667	20	-0.376556	Down	0.525628
novel_mir87	2.33333	0.333333	-2.47374	Down	0.0992113
novel_mir107	0	0	0	NA	1
novel_mir528	2.33333	1.66667	-0.502586	Down	0.803626
novel_mir458	3.66667	7.33333	0.943308	Up	0.200438
novel_mir171	0.333333	2.33333	2.38334	Up	0.0992113
novel_mir405	22	28.6667	0.319479	Up	0.5701
novel_mir33	28.6667	26.6667	-0.133444	Down	0.811638
novel_mir546	0	0	0	NA	1
novel_mir258	0	0	0	NA	1
novel_mir61	6	6.33333	-0.0057986	Down	1
novel_mir290	1.33333	1	-0.422749	Down	1
novel_mir347	2.33333	5.66667	1.1632	Up	0.184968
novel_mir505	94.6667	96	-0.0225936	Down	0.975177
novel_mir402	0.333333	1.33333	1.62153	Up	0.405851
novel_mir357	24	26.3333	0.0702349	Up	0.94149
novel_mir461	0	0.666667	0	NA	1
novel_mir320	0	0	0	NA	1
novel_mir55	1	2	0.889104	Up	0.553128
novel_mir328	8.33333	9.33333	0.121368	Up	0.86004
novel_mir2	201.667	192	-0.131762	Down	0.789821
novel_mir102	0	0	0	NA	1
novel_mir95	0	0.333333	0	NA	1
novel_mir271	0.333333	0.333333	-0.0456112	Down	1
novel_mir11	304	376.667	0.245258	Up	0.60836
novel_mir414	0	0	0	NA	1
novel_mir464	1	0	0	NA	1
novel_mir383	2	2	-0.0586795	Down	1
novel_mir119	0	0	0	NA	1
novel_mir552	2	1.33333	-0.580554	Down	0.781314
novel_mir153	0	0	0	NA	1
novel_mir45	2.33333	0.333333	-2.48116	Down	0.0992113
novel_mir3	1166	1136	-0.0852525	Down	0.857429
novel_mir365	0	0	0	NA	1
novel_mir282	1	0.333333	-1.33979	Down	0.643511
novel_mir126	3.66667	7.66667	1.01847	Up	0.167368
novel_mir488	91.6667	123.333	0.422779	Up	0.387838
novel_mir514	17.3333	16	-0.209716	Down	0.71953
novel_mir326	0.666667	1.33333	0.83902	Up	0.709829
novel_mir84	2	1	-0.998139	Down	0.553128
novel_mir185	1	0.666667	-0.55912	Down	1
novel_mir490	0	0.666667	0	NA	1
novel_mir367	3	1.66667	-0.882551	Down	0.495866
novel_mir217	0.333333	0	0	NA	1
novel_mir208	0.333333	2	2.17829	Up	0.158528
novel_mir80	0.333333	0.333333	-0.0443524	Down	1
novel_mir146	0.333333	0	0	NA	1
novel_mir427	0	0.333333	0	NA	1
novel_mir162	1.33333	1	-0.412373	Down	1
novel_mir334	1	2.66667	1.23197	Up	0.28782
novel_mir91	0	0.333333	0	NA	1
novel_mir34	5.33333	4	-0.442521	Down	0.669173
novel_mir537	0.666667	1	0.45743	Up	1
novel_mir127	0	0.333333	0	NA	1
novel_mir29	7	11.6667	0.711611	Up	0.268432
novel_mir439	10.3333	18	0.744833	Up	0.226231
novel_mir186	0	0.666667	0	NA	1
novel_mir434	1.66667	1.33333	-0.345177	Down	1
novel_mir359	0	0.333333	0	NA	1
novel_mir287	0	0.333333	0	NA	1
novel_mir279	66.3333	76.6667	0.167571	Up	0.738969
novel_mir486	2.33333	0.666667	-1.66089	Down	0.228152
novel_mir553	1.66667	0	-3.88484	Down	0.0790962
novel_mir480	0	2.66667	4.50125	Up	0.0144884
novel_mir86	0	0	0	NA	1
novel_mir470	10.6667	14.6667	0.418307	Up	0.504616
novel_mir300	0.333333	0.666667	0.763332	Up	1
novel_mir558	1.33333	0.333333	-1.70475	Down	0.405851
novel_mir151	0	0	0	NA	1
novel_mir401	0	0	0	NA	1
novel_mir392	0	0	0	NA	1
novel_mir62	1	1.33333	0.332764	Up	1
novel_mir244	1	1.33333	0.315176	Up	1
novel_mir293	12	15.3333	0.318892	Up	0.617171
novel_mir237	0	0.333333	0	NA	1
novel_mir196	2.33333	0.666667	-1.67979	Down	0.228152
novel_mir66	1.66667	2.33333	0.437809	Up	0.803626
novel_mir138	0.333333	0.333333	-0.0176763	Down	1
novel_mir445	0	1.33333	3.51191	Up	0.144447
novel_mir315	5.33333	4	-0.397731	Down	0.770258
novel_mir212	3	1.66667	-0.877106	Down	0.495866
novel_mir556	3.66667	8	1.03539	Up	0.167368
novel_mir576	2	3.33333	0.647779	Up	0.531985
novel_mir58	1	2.66667	1.26329	Up	0.28782
novel_mir403	1.33333	1.33333	-0.0497358	Down	1
novel_mir391	81.3333	75.6667	-0.173521	Down	0.731587
novel_mir240	2.66667	0.666667	-1.8446	Down	0.154073
novel_mir360	89.3333	97	0.0768144	Up	0.879884
novel_mir200	0.333333	0.666667	0.750342	Up	1
novel_mir322	1.33333	3	1.06631	Up	0.339009
novel_mir567	0	1	0	NA	1
novel_mir296	2.33333	1	-1.18397	Down	0.401004
novel_mir562	0.666667	0.333333	-0.839118	Down	1
novel_mir132	142.333	134	-0.129755	Down	0.794172
novel_mir500	6	11.6667	0.909178	Up	0.173667
novel_mir247	1	1	-0.0680749	Down	1
novel_mir7	178.667	183	-0.0288356	Down	0.955736
novel_mir351	0.666667	1.33333	0.826526	Up	0.709829
novel_mir510	0	1	3.14999	Up	0.269213
novel_mir169	13.3333	6	-1.14058	Down	0.0780722
novel_mir4	2.66667	1.33333	-0.972215	Down	0.452969
novel_mir264	1.66667	1.66667	-0.0600504	Down	1
novel_mir468	0.666667	2.33333	1.59258	Up	0.228152
novel_mir516	0.333333	1	1.25303	Up	0.643511
novel_mir205	3	1.66667	-0.847314	Down	0.495866
novel_mir210	1	2.33333	1.09275	Up	0.401004
novel_mir517	0.666667	2.66667	1.77875	Up	0.154073
novel_mir53	2.66667	1.66667	-0.693327	Down	0.635306
novel_mir436	1.66667	0.333333	-2.03115	Down	0.253863
novel_mir233	0	0	0	NA	1
novel_mir270	0	0.333333	0	NA	1
novel_mir36	5.66667	3.66667	-0.638453	Down	0.475163
novel_mir85	1	2	0.901402	Up	0.553128
novel_mir400	5.33333	2	-1.40985	Down	0.121951
novel_mir433	0	0.333333	0	NA	1
novel_mir35	1.66667	2	0.200578	Up	1
novel_mir390	0	0	0	NA	1
novel_mir348	0.666667	1.66667	1.12811	Up	0.4922
novel_mir195	0	1	0	NA	1
novel_mir239	23.6667	28.6667	0.185732	Up	0.748334
novel_mir156	6	8.33333	0.429226	Up	0.532649
novel_mir350	0	0.333333	0	NA	1
novel_mir256	2	1.66667	-0.280559	Down	1
novel_mir496	4.66667	2.66667	-0.831953	Down	0.397484
novel_mir14	65.3333	57.6667	-0.195684	Down	0.715207
novel_mir342	0.666667	0.666667	-0.0341127	Down	1
novel_mir180	3.66667	1.33333	-1.44601	Down	0.137167
novel_mir147	2	0	-4.08969	Down	0.0441429
novel_mir565	1	1.33333	0.32762	Up	1
novel_mir527	0.333333	1.33333	1.62688	Up	0.405851
novel_mir423	0.666667	0.666667	-0.0323483	Down	1
novel_mir283	0.333333	0	0	NA	1
novel_mir398	30.3333	2	-3.78115	Down	9.91825e-08
novel_mir94	0.666667	1.33333	0.814093	Up	0.709829
novel_mir19	3	9.66667	1.59081	Up	0.0300875
novel_mir333	2	1	-0.963378	Down	0.553128
novel_mir190	27.3333	37.3333	0.409126	Up	0.433707
novel_mir489	3.66667	1	-1.83893	Down	0.0732517
novel_mir63	0	0	0	NA	1
novel_mir548	2	0.666667	-1.45352	Down	0.336478
novel_mir164	0.666667	0.666667	-0.0321643	Down	1
novel_mir22	16.3333	20.3333	0.260583	Up	0.665318
novel_mir295	0.666667	0.333333	-0.811925	Down	1
novel_mir44	5.66667	4.33333	-0.420864	Down	0.684236
novel_mir462	70.6667	113	0.645892	Up	0.186507
novel_mir243	1.33333	0.333333	-1.73185	Down	0.405851
novel_mir224	1	0.333333	-1.35108	Down	0.643511
novel_mir265	0	0	0	NA	1
novel_mir453	0.666667	1	0.457422	Up	1
novel_mir37	5	8.33333	0.673882	Up	0.368769
novel_mir501	12	15.6667	0.371969	Up	0.540089
novel_mir481	4.66667	4	-0.245945	Down	0.880875
novel_mir577	6.33333	1.66667	-1.85924	Down	0.042171
novel_mir574	0.333333	0	0	NA	1
novel_mir559	7.66667	8.66667	0.0621841	Up	1
novel_mir511	0.666667	0.666667	-0.0464962	Down	1
novel_mir498	0	0	0	NA	1
novel_mir67	0	0	0	NA	1
novel_mir234	0.666667	1.33333	0.841828	Up	0.709829
novel_mir82	0	1	3.14814	Up	0.269213
novel_mir385	0	0	0	NA	1
novel_mir249	1	1.33333	0.316372	Up	1
novel_mir5	393	456.333	0.179816	Up	0.706398
novel_mir43	1.66667	2	0.194944	Up	1
novel_mir469	0	1	3.16004	Up	0.269213
novel_mir74	0	0	0	NA	1
novel_mir375	0.666667	1.66667	1.15333	Up	0.4922
novel_mir109	0.333333	1	1.25177	Up	0.643511
novel_mir422	0	0	0	NA	1
novel_mir560	0.333333	0	0	NA	1
novel_mir566	18	24	0.367912	Up	0.515614
novel_mir120	0	0	0	NA	1
novel_mir59	3.33333	4.66667	0.430537	Up	0.633962
novel_mir563	0	0	0	NA	1
novel_mir508	0	0	0	NA	1
novel_mir376	1.66667	1.33333	-0.356925	Down	1
novel_mir117	0.666667	0.333333	-0.826956	Down	1
novel_mir148	38.3333	36.3333	-0.0975931	Down	0.879877
novel_mir145	1	0	-3.19328	Down	0.269213
novel_mir413	1	2.66667	1.24527	Up	0.28782
novel_mir206	0	0	0	NA	1
novel_mir329	1	0.666667	-0.556008	Down	1
novel_mir332	1	2.33333	1.07643	Up	0.401004
novel_mir314	19.3333	13	-0.656119	Down	0.234447
novel_mir448	0.333333	0.666667	0.748393	Up	1
novel_mir137	0	0	0	NA	1
novel_mir255	1	0	0	NA	1
novel_mir75	18	3.66667	-2.2746	Down	0.000432006
novel_mir349	0	0	0	NA	1
novel_mir10	88.3333	94.3333	0.0242341	Up	0.965687
novel_mir276	1	0	-3.19328	Down	0.269213
novel_mir564	583	681.333	0.178915	Up	0.706682
novel_mir178	1	0.666667	-0.569568	Down	1
novel_mir284	0	0	0	NA	1
novel_mir336	0.666667	2.33333	1.61875	Up	0.228152
novel_mir388	1.33333	3.66667	1.34155	Up	0.186177
novel_mir177	0.333333	1	1.25488	Up	0.643511
novel_mir346	0.666667	2.33333	1.56944	Up	0.228152
novel_mir23	10	11.6667	0.154917	Up	0.877979
novel_mir410	0	0	0	NA	1
novel_mir313	2	1	-0.949697	Down	0.553128
novel_mir104	8.33333	5.33333	-0.67063	Down	0.387011
novel_mir13	113.333	105	-0.154407	Down	0.752759
novel_mir198	1	1.33333	0.347537	Up	1
novel_mir165	1	1.33333	0.350529	Up	1
novel_mir306	5.66667	3.33333	-0.780548	Down	0.378167
novel_mir459	0	0	0	NA	1

## Sheet:  sequence
All novel miRNA sequence
>novel_mir1
ugggaauacugggugcuguaggcuu
>novel_mir2
aaugcacccgggcaaggauuc
>novel_mir3
aggagcgcucaggugauucug
>novel_mir4
gucuacggccauaccgcccugaac
>novel_mir5
ucagccccugggguaguucuga
>novel_mir6
uggcaccagcacuggcaguggc
>novel_mir7
cacgcucaugcacacacccaca
>novel_mir8
uggaguuccggguaguccagagc
>novel_mir9
ucucacggcgagccugaugccg
>novel_mir10
uucuaguaagaguggcaguuga
>novel_mir11
uugaaacauccucuauugaauu
>novel_mir12
cuuccgacccagcucucugcu
>novel_mir13
ugcugcagcuggaagccucggu
>novel_mir14
cauggaggucucugucggacu
>novel_mir15
uccuauaugaugccuuucuuc
>novel_mir16
uacacgcggcaccagcaucccau
>novel_mir17
cacuggcggggugugcucugugg
>novel_mir18
uauguuugcuguuuugugagac
>novel_mir19
aacccuugauuguaucuuugcc
>novel_mir20
guguaugaugacuggauuuuucccc
>novel_mir21
ggccgaaggcgggcucagggucu
>novel_mir22
uugaccuaugaaaugacagaug
>novel_mir23
agagccaacgcugugggguagug
>novel_mir24
agcccgggaugcagccuuuguu
>novel_mir25
caucccuugcaugguggaggg
>novel_mir26
ugccugcagugccgccauccuau
>novel_mir27
uauauauauauauguacguaug
>novel_mir28
uuccagcauuguggcacggca
>novel_mir29
uacucaagacaguggcaaucau
>novel_mir30
uacucaagacaguggcaaucau
>novel_mir31
aggggccggcgcuguggcgcagu
>novel_mir32
ucgggaguguggaggcugguuuggu
>novel_mir33
uucucugacaaagccuccuaca
>novel_mir34
cucaguaaauguuuauuggaug
>novel_mir35
cuccucauccucucacaguguu
>novel_mir36
acgcccuucccccccuucuuc
>novel_mir37
gcggagcaggucuuggauca
>novel_mir38
aagcaggauucagacuacaauau
>novel_mir39
aagcaggauucagacuacaauau
>novel_mir40
agggagccggugcuguaguguagu
>novel_mir41
ugggggggcguggcugggucagc
>novel_mir42
uaagggcuggcgauguggcau
>novel_mir43
acaggcacggccgguuugagc
>novel_mir44
auucuuggcucagaaucgugg
>novel_mir45
agggacggcgcugugguguagu
>novel_mir46
aggagccgguacugugguguagu
>novel_mir47
ugugcucuaccagucgcgaggcucc
>novel_mir48
gcaaggcugggagaugcucuga
>novel_mir49
aucauguaugauacugcacaca
>novel_mir50
cgcaggucuggggucugagcugc
>novel_mir51
uccagggucuugcauuucuagc
>novel_mir52
aaaguuucagguuuuggagugu
>novel_mir53
uggggaccggcgcgcgugc
>novel_mir54
aauacuugguugcagcuucuguu
>novel_mir55
acggggccgguauuguggcguag
>novel_mir56
aaauuccgcaucggcugacaga
>novel_mir57
ugggggccuggcaggagacgcu
>novel_mir58
acgacuuacagugcuggcauccuu
>novel_mir59
gggggugggaaggcugggcgu
>novel_mir60
ugagaguuacuuagcaguaga
>novel_mir61
uaccuacugggccacaacacu
>novel_mir62
uggcuuccccguuuucuguucc
>novel_mir63
gcgggggugauggggccagcgg
>novel_mir64
uaggauugaguaaacggcuaagcu
>novel_mir65
aacuccgcugucaacuguguucc
>novel_mir66
cucccauguacacuucucuuu
>novel_mir67
acagugggacucuguuuugagu
>novel_mir68
ggaggggcgggcggggcu
>novel_mir69
aggcggaggcgagcgggc
>novel_mir70
cgggggcgcggcggcggcggg
>novel_mir71
aggggccggugggggcugggga
>novel_mir72
ucucugggccucugcuuccucc
>novel_mir73
uagggcgggcugggcucggg
>novel_mir74
ucuggauggcucagagaggcacu
>novel_mir75
ucucuggggcgcccuuggccc
>novel_mir76
agaggggcgugccuucugacgg
>novel_mir77
ggcgcgggcccggguggagg
>novel_mir78
ggggcggggugcggggug
>novel_mir79
aggggcgguguuguggcgcaga
>novel_mir80
cggacggaccgcgcggcccaga
>novel_mir81
uccccacugugucugucccucag
>novel_mir82
gggggccggggguggggu
>novel_mir83
ucucugggcuggcaggggug
>novel_mir84
ucucugggccugugucuc
>novel_mir85
ucccugagaugccccugacugcu
>novel_mir86
acucugacucagcuguuccucu
>novel_mir87
agggcgggcgggcaggcgg
>novel_mir88
uggaguguggcccucacuggagc
>novel_mir89
gugucuguggggcgggagcc
>novel_mir90
uuuuuugcuggaacauuucuggc
>novel_mir91
ucccugagacccugacuuc
>novel_mir92
ucccugagacccugacuua
>novel_mir93
agggggcggggcgggguca
>novel_mir94
ccccuguauucgaaagugauc
>novel_mir95
auuccuggaauuccuucuguuc
>novel_mir96
ggggcggggugcggggaa
>novel_mir97
ccccuguauucgaaagugauc
>novel_mir98
acuggacuggagucagaagu
>novel_mir99
gagggcgggcugggggcgg
>novel_mir100
ucuaguagcugguucccc
>novel_mir101
ggggcggggugcggggaa
>novel_mir102
ccucugcggccccuccucagu
>novel_mir103
uuggcccugaaucaagacc
>novel_mir104
uguggggaccauuguugagugc
>novel_mir105
uuggcccugaaucaagacc
>novel_mir106
gagggcgggcugggggcga
>novel_mir107
uuggcccugaaucaagacc
>novel_mir108
gugaaaggaaauuguucugagc
>novel_mir109
agggggcgucuggggcug
>novel_mir110
uggagagaugugauuugaauuu
>novel_mir111
ggagguaguagguuguac
>novel_mir112
ugggcggggugcggggagg
>novel_mir113
accccacuucugacacca
>novel_mir114
uuggcccugaaucaagacc
>novel_mir115
agggggcggggcgggguca
>novel_mir116
ccacagugaugugcaucugagu
>novel_mir117
agggaccggagcugugguguaga
>novel_mir118
uggagugugaggaagugua
>novel_mir119
auggggcuggagcuguaguguagg
>novel_mir120
uggaguguaacaaugguguuugg
>novel_mir121
acuggacugggagucagaaggg
>novel_mir122
acuggacuuggagccaggagc
>novel_mir123
uuggcccugaaucaagacc
>novel_mir124
caggggcuggaagaagauucu
>novel_mir125
ucacugauucccacucuua
>novel_mir126
ugagguaguuugugcuguu
>novel_mir127
ugagguaguagauuauag
>novel_mir128
accccacuucugacacca
>novel_mir129
auuccuggcugaaacuaacc
>novel_mir130
augugcaauccauggauguggcu
>novel_mir131
augugcaauccauggauguggcu
>novel_mir132
uggaguugccggggccaccugc
>novel_mir133
cacgccggccugccgcccccagg
>novel_mir134
gccugggcgggguguggccgaga
>novel_mir135
augcugggagugagguggaugcu
>novel_mir136
gccugggcgggguguggccgaga
>novel_mir137
gccugggcgggguguggccgaga
>novel_mir138
ugggggcuguaggaaggggugu
>novel_mir139
gccugggcgggguguggccgaga
>novel_mir140
gccugggcgggguguggccgaga
>novel_mir141
gcgggcggcgcggcggcggcu
>novel_mir142
aggcgucucgcugggagcagaga
>novel_mir143
cgggccuguggggagucgggcggg
>novel_mir144
cggcggcggcggcgacucc
>novel_mir145
ucucaggcugccgccgcuuca
>novel_mir146
acgggcagcggaggggug
>novel_mir147
cuccacccgcucccccucccc
>novel_mir148
gaagcguaggcgugcuggugggucu
>novel_mir149
gcggucuggggaaaggcuccug
>novel_mir150
cgggccuguggggagucgggcggg
>novel_mir151
agggugcgggcucugcccucgg
>novel_mir152
uggaauguuccucuugcgug
>novel_mir153
cgcuccuguucccucccgcaga
>novel_mir154
agagacaauggauccacacugu
>novel_mir155
ccggcggcggcggcgacg
>novel_mir156
uccaggcugggaggccccucucc
>novel_mir157
cgggccuguggggagucgggcggg
>novel_mir158
gaagcguaggcgugcuggugggucu
>novel_mir159
gaagcguaggcgugcuggugggucu
>novel_mir160
aggcgcgggcuguggggc
>novel_mir161
cacacucuguucuuccugcuaga
>novel_mir162
ucgggcgggagauggcgggu
>novel_mir163
cuggcugggaggugagugug
>novel_mir164
ucgcccaacuccguguucucg
>novel_mir165
ccugacgccgcggcucccccagg
>novel_mir166
ugcagcccgggccgggccuga
>novel_mir167
gcgggcgggcggcgugggc
>novel_mir168
uucugcaccccuuccagccucc
>novel_mir169
agcgggcggggccgggggug
>novel_mir170
gggggucagcgggcggcgg
>novel_mir171
cgggaagcgcggggaaug
>novel_mir172
cuuucaguuggauguuuga
>novel_mir173
agggaaggagcgaaggag
>novel_mir174
cggggucgggggggugcu
>novel_mir175
uaggcagggaggcugcugggcu
>novel_mir176
ggcagggcugggggcgucucc
>novel_mir177
cgcggccccagcucgggagaca
>novel_mir178
aauggaggaacgccugaugucc
>novel_mir179
gcgggcggcgcggcggcggcu
>novel_mir180
aggcagcagagagagccggggc
>novel_mir181
gaaggaagcagagcggccucc
>novel_mir182
caucgucugcccuccucccagg
>novel_mir183
cgcgcugccccugcgggacugg
>novel_mir184
ucgcugccgucuucgcugagacu
>novel_mir185
cagcgugcgagccggagccagg
>novel_mir186
ugcguccuaggcccccggcucu
>novel_mir187
cccuguacugagcugcccugagg
>novel_mir188
ucccggccugcgcugcuccccagg
>novel_mir189
gaagcguaggcgugcuggugggucu
>novel_mir190
aguguggauccauugucucugc
>novel_mir191
agggaggggcucgggagcggaac
>novel_mir192
ugcuccgaccucuggcugacgu
>novel_mir193
uccggggcggggccugagagg
>novel_mir194
acagucacugcucuguucccagc
>novel_mir195
ucugggucucgccugcuuguggc
>novel_mir196
gcgggcugggcgggaggcg
>novel_mir197
cccgacagcggcugacugcagcg
>novel_mir198
ugcccgaggcccagcugagu
>novel_mir199
cagccucugcucaucccuccucu
>novel_mir200
aguguagugcggagcguucug
>novel_mir201
gaagucgcagcucucugggc
>novel_mir202
uucugggcaggcaucgcgcuggc
>novel_mir203
uguggggcaggcagcuugcuggg
>novel_mir204
cugcccagagcagucggaggaca
>novel_mir205
gacgcguggucucccgcaggacg
>novel_mir206
gaggggcgggcggggccgg
>novel_mir207
cgggggcacgaggagacccuggc
>novel_mir208
gccgcgguggucugaacgu
>novel_mir209
acccggggagauggcggacuggg
>novel_mir210
gaggacugggggagagggg
>novel_mir211
cuccgguguguggcucug
>novel_mir212
acgggcagcggaggggug
>novel_mir213
ugcugcuggacaggugugugccga
>novel_mir214
uccccgccggccugcucugcagg
>novel_mir215
aguguagugcggagcguucug
>novel_mir216
ugggaaccuugggcaggaagu
>novel_mir217
cggcgugggcucggcucugugucc
>novel_mir218
acucccgggcuggcuccugagu
>novel_mir219
cggcgugggcucggcucugugucc
>novel_mir220
gggcggcgccgggcggggc
>novel_mir221
cugacugcugcacuccccccagg
>novel_mir222
cggcgugggcucggcucugugucc
>novel_mir223
agugcccgggcgccccaggagcu
>novel_mir224
ugcucaucccuucuggcccuca
>novel_mir225
ugucucuggcccgcuccccagg
>novel_mir226
aauggaggaacgccugaugucc
>novel_mir227
ugcccgcggugggcgcucugugu
>novel_mir228
aggcggggugcggggagg
>novel_mir229
agggccaggacggcagagaugu
>novel_mir230
ugcggggugcggggagggg
>novel_mir231
cggcgugggcucggcucugugucc
>novel_mir232
ugugggggaccagcacugugg
>novel_mir233
cugggcagaggccaggggcaga
>novel_mir234
ugggccgcuggcggaaggucuu
>novel_mir235
gcggggcugcgggaggggcu
>novel_mir236
ugggagcgggcgggcggcc
>novel_mir237
aguguagugcggagcguucug
>novel_mir238
gcgggcgggcgggcggac
>novel_mir239
ugggagcggcggcguggg
>novel_mir240
ggcgggcgcggcacggggg
>novel_mir241
gcgggcgggccggcuggggu
>novel_mir242
auggcucuaagggcuggguu
>novel_mir243
uccaacaugagugggaaaugug
>novel_mir244
uuugugcagcuccggcgcuccga
>novel_mir245
ucuccucacucugccucagccgc
>novel_mir246
cggggucuggccgcccucuggcgg
>novel_mir247
ccgcggugagcucggagaccagc
>novel_mir248
gugaccuguggugcugguggca
>novel_mir249
gggguggucgccgguacuccgg
>novel_mir250
uagggcucugaagggguagagg
>novel_mir251
ucucucucugaacccugc
>novel_mir252
gcgggcgggcaggacugugggc
>novel_mir253
cgggcggcgcggcggcggg
>novel_mir254
cccuguccucggcugcuccaga
>novel_mir255
agggaggggcucgggagcggaac
>novel_mir256
uaggggagagaggugacucgcu
>novel_mir257
cggcggcggcggcggcucc
>novel_mir258
ucagcuucucuguucccguccc
>novel_mir259
uucgaggucgccuggcgguccugcc
>novel_mir260
ggugccggcgccggagagcga
>novel_mir261
gcgggugcgggggugggag
>novel_mir262
gccggggcugcaggggug
>novel_mir263
ugcaggaucuguggucagcgagc
>novel_mir264
ccugcacgucccacucugagcagg
>novel_mir265
ucagugucugcucccccaacucu
>novel_mir266
caugugacugucauccugugcu
>novel_mir267
ccccucgggccuuucugggcgugu
>novel_mir268
ugggagcggcggcgugga
>novel_mir269
ucuggcugcuauggccccuccc
>novel_mir270
auggcuguggggagacgg
>novel_mir271
cucgcgaagggguuggagcug
>novel_mir272
aggagccggcccuguggugcag
>novel_mir273
agcgggcggggccgggggug
>novel_mir274
ggagcgccgggcccgggucuucc
>novel_mir275
uccucuguccagggcguccacu
>novel_mir276
cccuggugcucuggcugcuu
>novel_mir277
agucucacggcugcaggugcac
>novel_mir278
acggccggcacuguggcauagc
>novel_mir279
aguggccaggagcguccucucucu
>novel_mir280
ugcaggaucuguggucagcgagc
>novel_mir281
agcacugggcucucugcagagg
>novel_mir282
gcgggcgggcgggcggac
>novel_mir283
uacggccuggagccugcucaucc
>novel_mir284
aggcgcgggcuguggggc
>novel_mir285
uuccuggaacgcucggggagc
>novel_mir286
cggcggcggcggcgacucc
>novel_mir287
ccgcuucucccuccucugggc
>novel_mir288
ucacuuucuggccauggggacu
>novel_mir289
uggccugcacacacugccacucc
>novel_mir290
gccgugggcgacggggacaug
>novel_mir291
aguugcugugugggacgcugg
>novel_mir292
cccugcacugagcugcccug
>novel_mir293
ucucccgggugucgcugcugcgg
>novel_mir294
ugcggcuggacgcggcuggagg
>novel_mir295
ucgcucucuguccccucccagg
>novel_mir296
uaugugggacgguaaacca
>novel_mir297
gcacuucuggacuggcccucagc
>novel_mir298
ucgccuuucgcucucugucuuuc
>novel_mir299
uuaagggacggacccugggcgu
>novel_mir300
gugccaaggucugagguugaca
>novel_mir301
agugaucgaggcggcggcgg
>novel_mir302
uggggaccggcgcgcgugc
>novel_mir303
caugcaugcuuugguaccugggc
>novel_mir304
uugguagccuguggaugggugagc
>novel_mir305
gcgggagugggagguugc
>novel_mir306
cugacucuggcgcucgccuccagg
>novel_mir307
uggggaccggcgcgcgugc
>novel_mir308
cgcaccucugcugccugcuca
>novel_mir309
aggggcuucugacacugcu
>novel_mir310
gccgacccgagagcuaacccg
>novel_mir311
ugaaggcaggugcucgggacagg
>novel_mir312
uugggggcugagccaaaaggga
>novel_mir313
gaccuguguccuguagccugugu
>novel_mir314
uuugcugaguccccgcccgagu
>novel_mir315
aggagccggcacugcaguguagu
>novel_mir316
gcggggcugcgggaggggcu
>novel_mir317
cggcggcgccgggcggggg
>novel_mir318
ucucccgggugucgcugcugcgg
>novel_mir319
ccuccugggaucucugccuguag
>novel_mir320
gcuggcucuggggacgga
>novel_mir321
uguauugugaguggggggacaagg
>novel_mir322
ggccacucggagcagcucug
>novel_mir323
acaucccccccugccuggacucu
>novel_mir324
uccucucugugacugucucagc
>novel_mir325
cguggacgggaggguaaggcag
>novel_mir326
gacguuuuggguggacug
>novel_mir327
ucccugcucaccacucugcugc
>novel_mir328
aggggcuaacugggagcggcagggu
>novel_mir329
ucugucccugcugucacuccga
>novel_mir330
aggggcgcugggagcaggg
>novel_mir331
aggaccuuggcccucggcggc
>novel_mir332
cacgcucagcccccuccuccagg
>novel_mir333
ugcgggugccuuuaggcugauga
>novel_mir334
acgggcaucgugauggacu
>novel_mir335
gaggacugggggagagggg
>novel_mir336
gggggugggaaggcugggcgu
>novel_mir337
ucucccgggugucgcugcugcgg
>novel_mir338
cggcugggguggacggug
>novel_mir339
uggggaccggcgcgcgugc
>novel_mir340
gcgggagugggagguugc
>novel_mir341
caccuacucugcuccccacaga
>novel_mir342
ucgcugccgucuucgcugagacu
>novel_mir343
acggccgcccggcuuugaucgga
>novel_mir344
ucucccgggugucgcugcugcgg
>novel_mir345
gcgggcugugcucagggucgc
>novel_mir346
uacucuccuguguuucccugcagc
>novel_mir347
agugcuggagccgggcugc
>novel_mir348
gaggccggcuucguggugcagc
>novel_mir349
cagaacgggagaagggggcugu
>novel_mir350
acuggacuuggagcuagaaga
>novel_mir351
gacuucggcugcugucuggcu
>novel_mir352
cucgcggccgguugcuccaccu
>novel_mir353
ugggccgcuggcggaaggucuu
>novel_mir354
uccggcucccgucucuggcgugg
>novel_mir355
acgguccucugcccacucagc
>novel_mir356
ggcugggucggacgggca
>novel_mir357
gaagguggccugcccuguucu
>novel_mir358
gaccuguguccuguagccugugu
>novel_mir359
ccuaacgcugcugcuggcugcagg
>novel_mir360
aaaaagucggcgggaaaugcgu
>novel_mir361
guggcccggaggaaggagacgg
>novel_mir362
gcuggccugaguggaaacuc
>novel_mir363
ggggaagguggcccggggc
>novel_mir364
uguggcugaaagggugggcauc
>novel_mir365
gcgggcgggcgggcggac
>novel_mir366
gaccuguguccuguagccugugu
>novel_mir367
ggaaugggacgagaggguggc
>novel_mir368
ugcccgaggcccagcugagu
>novel_mir369
cuggagcgcgagugggcagugagc
>novel_mir370
caagggacagccguggaccgguc
>novel_mir371
uuguuuccguagaugagugaga
>novel_mir372
ugagggagcgagaccugug
>novel_mir373
ccggguggcgggcgugggcgcgg
>novel_mir374
gccggcggguuggacaggg
>novel_mir375
ucugaucccucgucugggacgugu
>novel_mir376
gcuguggcugaggcacgacgg
>novel_mir377
agggacuggcacuguggcauagc
>novel_mir378
uugcucucucucuaacucuguc
>novel_mir379
uacaucuuccugaaccugagagg
>novel_mir380
uccggggugagugggaggagc
>novel_mir381
ugcgggugccaggggugugugc
>novel_mir382
ugaccggccccucucugcccagg
>novel_mir383
ugccaccuugccucugaccugca
>novel_mir384
cuacgccggucucgcccacagc
>novel_mir385
ugcugccuguggaccugccaca
>novel_mir386
gcggggguggggcggaca
>novel_mir387
uacuucgggccugugcuguggcau
>novel_mir388
agccggcgccguggagcagugg
>novel_mir389
ggggaagguggcccggggc
>novel_mir390
agcucggccugaggcccc
>novel_mir391
ucucacacagaaaucgcacccucu
>novel_mir392
uucuccggucucucccugcagc
>novel_mir393
aucccggacgagccccca
>novel_mir394
aggagcugggauuuggccuagg
>novel_mir395
acuuccggucuccuccucuag
>novel_mir396
ugcggcggggguggggca
>novel_mir397
uggagccgggcguggaac
>novel_mir398
gcggucgggcuggggcgcg
>novel_mir399
ucugugcugugcgucaucugugc
>novel_mir400
gcuguggcugaggcacgacgg
>novel_mir401
uucugggcaggcaucgcgcuggc
>novel_mir402
uugaccgaggaucuggccccag
>novel_mir403
agugccggcgcuguggcguagc
>novel_mir404
uuguuuccguagaugagugaga
>novel_mir405
gaggagagggcugacauugcu
>novel_mir406
ucgggcgggagauggcgggg
>novel_mir407
cugcugguggaauggauguggu
>novel_mir408
gcuguggcugaggcacgacgg
>novel_mir409
aggaugguggacagcgug
>novel_mir410
ucgugggcgguguggacauc
>novel_mir411
uugucccugugcuucuguccgc
>novel_mir412
cggcggcggccgggcgcg
>novel_mir413
gaggaucccgguggaguucg
>novel_mir414
uuaggucucgacccugcccccgu
>novel_mir415
uggggugaggcgggcgucggg
>novel_mir416
aggacaaagccaagcccugcgc
>novel_mir417
agggugccagugcuguagugc
>novel_mir418
acgggcaucgugauggacu
>novel_mir419
acaccacagugccggcuucugau
>novel_mir420
auggcugccuccuuuuccuagg
>novel_mir421
aggagccggcgccguggagcagu
>novel_mir422
uggccacgcuggcuggcaacuuccg
>novel_mir423
ugaguccgauuguccccacagc
>novel_mir424
gcuguggcugaggcacgacgg
>novel_mir425
agguuauagaacuuucagacagcu
>novel_mir426
aggcggcacgaugguacg
>novel_mir427
ugacugcugcuuuuccccagg
>novel_mir428
ugggaauaccgggugcuguaggcuu
>novel_mir429
cggcggcggccgggcgcg
>novel_mir430
gagguuggguuguuagug
>novel_mir431
gauaggcagggcugagggcu
>novel_mir432
uggggugaggcgggcgucggg
>novel_mir433
gcaggauguucggcggcccg
>novel_mir434
acuuccggucuccuccucuag
>novel_mir435
ggucguauguguggugccauuc
>novel_mir436
aguugucuccgggagccug
>novel_mir437
uggggugaggcgggcgucggg
>novel_mir438
uccaacguggacaccccgggagguc
>novel_mir439
acuggggagcagaaugagagggu
>novel_mir440
cacugggccagcgucagacaggg
>novel_mir441
uuaggucucgacccugcccccgu
>novel_mir442
uuucucucaaccccgcccccagc
>novel_mir443
agaggucagcacuguagcacagc
>novel_mir444
cugcaggaggaggagacu
>novel_mir445
aggaguacggauuaagug
>novel_mir446
uuaggucucgacccugcccccgu
>novel_mir447
uggggugaggcgggcgucggg
>novel_mir448
uggagaacucuggguugccugg
>novel_mir449
ugggaauaccgggugcuguaggcuu
>novel_mir450
acugagacuugagggagaacgg
>novel_mir451
ugggagcgggcgggcggcc
>novel_mir452
aucgggcagggaggcuuccuuu
>novel_mir453
gggguuccuggggaugggag
>novel_mir454
gcggcagcugggucacccugu
>novel_mir455
agguucgguggcugaugg
>novel_mir456
ggggcugggagggcugugcc
>novel_mir457
ucaggggacucugcuguguugg
>novel_mir458
agacggagaagcuggagcuc
>novel_mir459
ugagucggugcugggaggug
>novel_mir460
acugggcuuggagucagaaca
>novel_mir461
cucuccgccaccuccaccgcgg
>novel_mir462
ggggguguagcucagugg
>novel_mir463
auuuuggggugagcgagacc
>novel_mir464
gucccggacgagccccca
>novel_mir465
aggaagguggggacgacga
>novel_mir466
uggggacagugccaggug
>novel_mir467
gcugagggacaggacagacccac
>novel_mir468
uccugucucugaccuccacagc
>novel_mir469
aggcacuggacauggcgg
>novel_mir470
uacaccacuguacccauccucu
>novel_mir471
ugggcccccucugucccccagg
>novel_mir472
aggggcuggcgcaggugcc
>novel_mir473
aucugaaucccaaaacucuuug
>novel_mir474
uccacggugguggaauugucc
>novel_mir475
ugggaauaccgggugcuguaggcuu
>novel_mir476
auggccugggaaagcagu
>novel_mir477
agcagcgcugugaacuuuccccu
>novel_mir478
acugcugggacggacggu
>novel_mir479
ugggagcggcggcguggg
>novel_mir480
guggacguguacggagga
>novel_mir481
agaaguagggguggauagagcu
>novel_mir482
uucuccggucucucccugcagc
>novel_mir483
guggcggcguucccuuuu
>novel_mir484
ggggggcaggaggggcucagagc
>novel_mir485
ucugacucgggucuccuguuu
>novel_mir486
uguggacagaugcgugcugauu
>novel_mir487
aucccggacgagccccca
>novel_mir488
ggggauguagcucagugg
>novel_mir489
aggcgaggggcgcugggag
>novel_mir490
uuccugugcuguucucgguaga
>novel_mir491
ccugacucuggugcucucugga
>novel_mir492
gggaagauggcggagcug
>novel_mir493
agggagccggugcuguaguguagc
>novel_mir494
uugguuccuugguggugagagu
>novel_mir495
ugaagugcgacguggacaucc
>novel_mir496
cgcgaccucagaucggac
>novel_mir497
uggggacagugccaggug
>novel_mir498
ggggguguagcucagugg
>novel_mir499
uggggacagucggcaugcc
>novel_mir500
uauuacuggaguaaggauu
>novel_mir501
gacuaggcuggugugcggacacuu
>novel_mir502
ggagccggugcuguagugcagc
>novel_mir503
gcgggcgggccggcuggggu
>novel_mir504
ccggguucucgucacacacagg
>novel_mir505
agggaucggcacuguggcacagu
>novel_mir506
cccgggaggcaagcgguaccug
>novel_mir507
uuucucucuggaccuucccaag
>novel_mir508
ugucuacagcucugacauucc
>novel_mir509
cuaccugcagugcuggcauccca
>novel_mir510
gcggucgggcuggggcgcg
>novel_mir511
gccugagguguggaccga
>novel_mir512
gggggcuggcacuguggugu
>novel_mir513
cuccugaccccagguccug
>novel_mir514
auggagaaggccggggcuc
>novel_mir515
gugagaggaaccccagagcugc
>novel_mir516
ccgcccucggugccacucugugc
>novel_mir517
ugacagucacugaugccuccaccc
>novel_mir518
gcggugcgucugaggcug
>novel_mir519
uggggacagucggcaugcc
>novel_mir520
agugggggaccccagaagagga
>novel_mir521
ugugggggaccagcacugugu
>novel_mir522
cacgugcuggguugugaggag
>novel_mir523
guagucguggccgagugguuaag
>novel_mir524
uuccugugcuguucucgguaga
>novel_mir525
agggccggcgagcgagug
>novel_mir526
aggcgaggggcgcugggag
>novel_mir527
gccggacgcuggggaggccg
>novel_mir528
aagcuacgcgucgggaga
>novel_mir529
uggggauacgugagcagugaugc
>novel_mir530
acuggccagugcuguaguguagu
>novel_mir531
uguucucauagcuuuggacugug
>novel_mir532
cuccugacuccagguccugc
>novel_mir533
agcuggccucgggaaugcgugu
>novel_mir534
uuccugugcuguucucgguaga
>novel_mir535
uccaacguggacaccccgggagguc
>novel_mir536
uuguguucuguuuccuccccagg
>novel_mir537
acgggcaucgugauggacu
>novel_mir538
acaucccguguugaaaugucuguc
>novel_mir539
cccucccccucccccgccg
>novel_mir540
uggccugcacacacugccacucc
>novel_mir541
uucacugaugaguagcuucugacu
>novel_mir542
ugcugcuggacaggugugugccga
>novel_mir543
ucacggaagugccugccucagu
>novel_mir544
ccugugugguguacugugugaugu
>novel_mir545
ucucucucugaacccugc
>novel_mir546
uguauugugaguggggggacaagg
>novel_mir547
uggggacagugccaggug
>novel_mir548
ccaccugcagugccggcauccca
>novel_mir549
ugcggcuggacgcggcuggagg
>novel_mir550
ugaguguccagaugguagguua
>novel_mir551
cgggucggggcggcggcgg
>novel_mir552
cgcgugcugacgaccugugug
>novel_mir553
gccgcgggaagguagggg
>novel_mir554
uugucccugugcuucuguccgc
>novel_mir555
uggggugaggcgggcgucggg
>novel_mir556
agaguggugaucgaggagaaacu
>novel_mir557
ucugaugcuggcuuuccuu
>novel_mir558
ugaggucugugcuccugcccuuc
>novel_mir559
cuuggaggagcugcugacc
>novel_mir560
ucagcacuucucauccccccagg
>novel_mir561
cugagccuccucccucugcagc
>novel_mir562
gccgagagcugaggaccuu
>novel_mir563
gcggggcugcgggaggggcg
>novel_mir564
aaugcaccugggcaaggauuua
>novel_mir565
caggccgcggcucuagugcccu
>novel_mir566
uaggguccuguccucugguucu
>novel_mir567
ccuggacuuggaguuagaagga
>novel_mir568
uggggugaggcgggcgucggg
>novel_mir569
aucacugcccccugcgucucuagu
>novel_mir570
ucaaaggaagaagacuggcgug
>novel_mir571
aggcgcgggcuguggggc
>novel_mir572
gagacugggagcagcaggugugu
>novel_mir573
aggagccggcacugcaguguagu
>novel_mir574
gcaguggagguaagaugg
>novel_mir575
agcucggucugagguccc
>novel_mir576
aggcgagcggcuggguug
>novel_mir577
cuggcggcggcgguggaggcggcgg
>novel_mir578
ugaagucuggaaaugagggauu
>novel_mir579
uggcagaggcuguggcugga
>novel_mir580
aguguagcucgguguguuucuc
>novel_mir581
caugcaugcuuugguaccugggc
>novel_mir582
ugcgggccuccggacggg
>novel_mir583
aggcgaggggcgcugggag
>novel_mir584
ugaguccgauuguccccacagc
>novel_mir585
caggcccuuugugaacuccgcuu
>novel_mir586
agccuggugcuguggcguaguggc
>novel_mir587
caggccgcggcucuagugcccu
>novel_mir588
acugcugggacggacggu
>novel_mir589
ucugaggcuguggaagaagcagu
>novel_mir590
ucguccucggcgguccuggcgc
>novel_mir591
uggggacagugccaggug
>novel_mir592
uuccugugcuguucucgguaga
>novel_mir593
gagcaugguaauggauuu
>novel_mir594
gcaaacggcugcccauccgggg
>novel_mir595
uuccugugcuguucucgguaga
