# Supplementary material for: Multi–Omics Analysis of Key microRNA–mRNA Metabolic Regulatory Networks in Skeletal Muscle of Obese Rabbits
Source: Int J Mol Sci. 2021 Apr 19;22(8):4204. doi: 10.3390/ijms22084204 (PMC8072691; doi:10.3390/ijms22084204)
Supplement: Supplementary file 1 [file ijms-22-04204-s001.zip › Table S2.xlsx]

## Sheet: Sheet1
Table S2.The different expressed information of the genes between CON-G and HFD-G.
Gene_Id	Gene_Name	Means(HFD-M)	Means(CON-M)	log2FoldChange	pvalue	gene_description
ENSOCUG00000021523	-	72.7854	1.07481	6.09459	5.43934e-11	-
ENSOCUG00000004197	-	246.223	85.986	1.51647	1.29162e-05	-
ENSOCUG00000008153	MATN1	611.119	280.27	1.12414	6.85095e-05	matrilin 1 [Source:HGNC Symbol;Acc:HGNC:6907]
ENSOCUG00000016629	SSC4D	94.1736	18.2161	2.36691	0.000130321	scavenger receptor cysteine rich family member with 4 domains [Source:HGNC Symbol;Acc:HGNC:14461]
ENSOCUG00000034586	-	2000.84	599.169	1.73954	0.00019465	-
novel.871	-	2037.76	1016.12	1.00386	0.000211683	- && Q8NDA2.3 RecName: Full=Hemicentin-2; Flags: Precursor && PF07645:Calcium-binding EGF domain
ENSOCUG00000039205	-	184.353	79.3647	1.21576	0.000282902	-
ENSOCUG00000006243	WDFY4	84.2762	32.0212	1.39705	0.000334278	WDFY family member 4 [Source:HGNC Symbol;Acc:HGNC:29323]
ENSOCUG00000012157	RSAD2	140.197	57.4338	1.28741	0.000355629	radical S-adenosyl methionine domain containing 2 [Source:HGNC Symbol;Acc:HGNC:30908]
ENSOCUG00000027003	-	90.2912	38.4963	1.22806	0.000370103	histone H2B type 1 [Source:NCBI gene;Acc:100344952]
ENSOCUG00000027653	-	41.7123	3.61236	3.53875	0.000427963	U6 snRNA-associated Sm-like protein LSm3 [Source:NCBI gene;Acc:100345430]
ENSOCUG00000029688	HERC6	117.869	52.6524	1.16157	0.000457689	HECT and RLD domain containing E3 ubiquitin protein ligase family member 6 [Source:HGNC Symbol;Acc:HGNC:26072]
ENSOCUG00000016689	-	113.216	54.9136	1.04371	0.000515743	-
ENSOCUG00000024479	-	1031.97	354.735	1.54058	0.000523634	-
ENSOCUG00000023913	-	40.4046	13.5053	1.582	0.000781522	DNA dC->dU-editing enzyme APOBEC-3H [Source:NCBI gene;Acc:100340649]
ENSOCUG00000015702	EPOR	172.748	78.4836	1.13659	0.000921819	erythropoietin receptor [Source:HGNC Symbol;Acc:HGNC:3416]
ENSOCUG00000031439	-	19.6869	0.365364	5.69039	0.000992972	-
ENSOCUG00000022794	F2R	191.268	83.1096	1.20212	0.00101626	coagulation factor II thrombin receptor [Source:HGNC Symbol;Acc:HGNC:3537]
ENSOCUG00000015057	MPEG1	276.065	131.973	1.06428	0.00109376	macrophage expressed 1 [Source:HGNC Symbol;Acc:HGNC:29619]
novel.925	-	216.783	90.9911	1.2528	0.001166	- && Q8NDA2.3 RecName: Full=Hemicentin-2; Flags: Precursor && -
ENSOCUG00000004762	SYNJ2	131.231	51.6793	1.34268	0.00118857	synaptojanin 2 [Source:HGNC Symbol;Acc:HGNC:11504]
ENSOCUG00000005513	FKBP5	438.782	204.121	1.10368	0.00120154	FKBP prolyl isomerase 5 [Source:HGNC Symbol;Acc:HGNC:3721]
ENSOCUG00000026233	PLAAT2	61.0722	9.9323	2.62066	0.0012264	phospholipase A and acyltransferase 2 [Source:HGNC Symbol;Acc:HGNC:17824]
novel.194	-	43.4511	16.3231	1.41273	0.00127433	- && - && -
ENSOCUG00000034295	-	20.9514	4.60207	2.18529	0.00129734	-
ENSOCUG00000015404	CNTN2	354.318	132.906	1.41402	0.00155348	contactin 2 [Source:HGNC Symbol;Acc:HGNC:2172]
ENSOCUG00000014028	-	26.744	2.84036	3.23573	0.00156436	-
ENSOCUG00000027849	OAS3	95.3452	44.654	1.09386	0.00174161	2'-5'-oligoadenylate synthetase 3 [Source:HGNC Symbol;Acc:HGNC:8088]
ENSOCUG00000005076	-	3494.74	1726.1	1.0176	0.00199834	myosin light chain kinase family member 4 [Source:NCBI gene;Acc:100353972]
ENSOCUG00000003924	-	167.622	82.3773	1.02516	0.00207515	apolipoprotein L3 [Source:NCBI gene;Acc:100350735]
ENSOCUG00000012449	HCLS1	99.0759	46.4395	1.09278	0.00265336	hematopoietic cell-specific Lyn substrate 1 [Source:HGNC Symbol;Acc:HGNC:4844]
ENSOCUG00000000370	ADAMTS8	255.845	82.2564	1.63685	0.00292485	ADAM metallopeptidase with thrombospondin type 1 motif 8 [Source:HGNC Symbol;Acc:HGNC:224]
novel.816	-	20.3557	4.96807	2.03483	0.00296536	- && - && -
novel.671	-	24.798	3.87198	2.67554	0.00299788	- && - && -
ENSOCUG00000002358	ARHGAP30	122.561	56.2193	1.12497	0.00307148	Rho GTPase activating protein 30 [Source:HGNC Symbol;Acc:HGNC:27414]
novel.381	-	69.4691	29.4083	1.23946	0.00329602	- && Q92608.2 RecName: Full=Dedicator of cytokinesis protein 2 && -
ENSOCUG00000026795	-	447.4	213.272	1.06957	0.00346513	-
ENSOCUG00000031481	-	110.716	51.8954	1.094	0.00369559	-
ENSOCUG00000008291	BIN2	66.6263	31.17	1.09519	0.00463768	bridging integrator 2 [Source:HGNC Symbol;Acc:HGNC:1053]
ENSOCUG00000006355	DDX60	142.229	66.369	1.09861	0.00508512	DExD/H-box helicase 60 [Source:HGNC Symbol;Acc:HGNC:25942]
ENSOCUG00000016068	SERPINE1	182.326	48.6874	1.90596	0.00522519	serpin family E member 1 [Source:HGNC Symbol;Acc:HGNC:8583]
ENSOCUG00000016941	PCDH12	601.624	295.933	1.02309	0.00541568	protocadherin 12 [Source:HGNC Symbol;Acc:HGNC:8657]
ENSOCUG00000002496	-	123.615	37.8259	1.7067	0.00596998	-
novel.11	-	50.4523	19.3367	1.38036	0.00621318	- && Q920D5.1 RecName: Full=Caspase-12; Short=CASP-12; Flags: Precursor && -
novel.334	-	5.87258	0	4.90639	0.00625513	- && - && -
ENSOCUG00000038550	-	53.8923	23.2674	1.20938	0.00664786	-
novel.872	-	55.0711	25.8404	1.09111	0.00704136	- && Q8NDA2.3 RecName: Full=Hemicentin-2; Flags: Precursor && -
ENSOCUG00000023393	-	187.111	68.5455	1.44806	0.00740003	-
ENSOCUG00000030758	-	114.046	51.9479	1.13245	0.00774538	-
ENSOCUG00000003841	RNF182	16.2759	3.88166	2.06526	0.0088355	ring finger protein 182 [Source:HGNC Symbol;Acc:HGNC:28522]
ENSOCUG00000005852	CNMD	111.303	45.8775	1.27804	0.00884958	chondromodulin [Source:NCBI gene;Acc:100008692]
ENSOCUG00000032006	-	111.908	50.5479	1.14582	0.00912298	-
ENSOCUG00000017440	ERFE	28.2454	8.47276	1.73549	0.00929188	erythroferrone [Source:HGNC Symbol;Acc:HGNC:26727]
ENSOCUG00000001524	-	36.9304	16.2483	1.18262	0.0106124	-
ENSOCUG00000034765	-	72.5529	15.6756	2.21169	0.0107377	-
ENSOCUG00000027246	-	419.488	171.934	1.28685	0.0113239	interferon-induced very large GTPase 1-like [Source:NCBI gene;Acc:100357801]
ENSOCUG00000031128	-	69.8698	29.8405	1.22462	0.0113812	-
novel.233	-	9.79293	0.355045	4.68347	0.0114189	- && - && -
ENSOCUG00000005968	P2RY8	17.2187	4.2251	2.02275	0.0114457	P2Y receptor family member 8 [Source:HGNC Symbol;Acc:HGNC:15524]
ENSOCUG00000014423	IKZF1	21.0298	5.34311	1.97848	0.0124988	IKAROS family zinc finger 1 [Source:HGNC Symbol;Acc:HGNC:13176]
ENSOCUG00000007369	ALX4	25.2929	6.71042	1.91212	0.012604	ALX homeobox 4 [Source:HGNC Symbol;Acc:HGNC:450]
ENSOCUG00000005408	-	33.9597	13.5588	1.32709	0.0133072	sialic acid binding Ig like lectin 5 [Source:NCBI gene;Acc:100351300]
ENSOCUG00000004485	E2F8	57.7864	28.6543	1.01146	0.0139493	E2F transcription factor 8 [Source:HGNC Symbol;Acc:HGNC:24727]
ENSOCUG00000021520	RASD2	160.225	75.1181	1.09218	0.0140454	RASD family member 2 [Source:HGNC Symbol;Acc:HGNC:18229]
ENSOCUG00000024444	CRHR2	314.477	140.12	1.16543	0.0149198	corticotropin releasing hormone receptor 2 [Source:HGNC Symbol;Acc:HGNC:2358]
ENSOCUG00000011780	CYFIP2	34.2564	14.1277	1.27552	0.0155269	cytoplasmic FMR1 interacting protein 2 [Source:HGNC Symbol;Acc:HGNC:13760]
novel.850	-	172.639	71.3284	1.27431	0.0180726	- && - && -
ENSOCUG00000005775	MYBL2	31.4765	10.6533	1.56333	0.0181427	MYB proto-oncogene like 2 [Source:HGNC Symbol;Acc:HGNC:7548]
novel.487	-	39.456	18.6879	1.07519	0.0188219	- && - && -
ENSOCUG00000001969	RAB3B	4.29846	0	4.45734	0.0194791	RAB3B, member RAS oncogene family [Source:HGNC Symbol;Acc:HGNC:9778]
ENSOCUG00000005377	LPXN	41.6979	18.4515	1.17597	0.0195254	leupaxin [Source:NCBI gene;Acc:100008712]
ENSOCUG00000035094	-	14.4359	1.03226	3.78728	0.0196285	-
ENSOCUG00000033989	-	18.7928	5.96873	1.64859	0.0196833	-
ENSOCUG00000014595	-	83.3041	31.7698	1.39025	0.0197269	-
ENSOCUG00000003812	EPHB1	19.6946	6.33474	1.63218	0.0200819	EPH receptor B1 [Source:HGNC Symbol;Acc:HGNC:3392]
ENSOCUG00000010890	-	90.0097	30.2297	1.57277	0.020606	CD209 molecule [Source:NCBI gene;Acc:100338696]
ENSOCUG00000029605	-	9.55502	1.04322	3.17942	0.0210418	odorant-binding protein [Source:NCBI gene;Acc:103347146]
ENSOCUG00000008075	ATP8B4	15.7627	4.27926	1.88382	0.0215233	ATPase phospholipid transporting 8B4 (putative) [Source:HGNC Symbol;Acc:HGNC:13536]
ENSOCUG00000016656	OR13J1	4.61957	0	4.56073	0.0218169	olfactory receptor family 13 subfamily J member 1 [Source:HGNC Symbol;Acc:HGNC:15108]
ENSOCUG00000012617	-	12.3276	2.4518	2.32154	0.0225182	protein-lysine N-methyltransferase N6AMT2 [Source:NCBI gene;Acc:100338442]
ENSOCUG00000022649	APLN	129.112	64.225	1.00587	0.0225416	apelin [Source:HGNC Symbol;Acc:HGNC:16665]
ENSOCUG00000031505	-	31.5952	11.3138	1.48102	0.0241379	-
ENSOCUG00000012911	CD4	26.8503	7.81491	1.78114	0.0246907	CD4 molecule [Source:NCBI gene;Acc:100009152]
ENSOCUG00000030440	-	181.923	87.9239	1.04925	0.0248583	-
ENSOCUG00000025918	HIST2H2AA4	20.5562	6.68914	1.61661	0.0248715	histone cluster 2 H2A family member a4 [Source:HGNC Symbol;Acc:HGNC:29668]
ENSOCUG00000021441	NKG7	19.7698	4.94487	1.99711	0.0251025	natural killer cell granule protein 7 [Source:HGNC Symbol;Acc:HGNC:7830]
ENSOCUG00000006204	UBASH3A	11.7389	2.13931	2.45923	0.0257791	ubiquitin associated and SH3 domain containing A [Source:HGNC Symbol;Acc:HGNC:12462]
ENSOCUG00000014428	NAT1	30.1458	13.4396	1.16449	0.0261897	N-acetyltransferase 1 (arylamine N-acetyltransferase) [Source:NCBI gene;Acc:100328959]
ENSOCUG00000010507	NPR3	551.759	145.776	1.92002	0.0262507	natriuretic peptide receptor 3 [Source:HGNC Symbol;Acc:HGNC:7945]
ENSOCUG00000030977	-	15.7228	5.3012	1.56593	0.0262916	-
ENSOCUG00000004161	IL1RN	34.2812	13.1909	1.37954	0.0264698	interleukin 1 receptor antagonist [Source:NCBI gene;Acc:100009558]
ENSOCUG00000004165	IRF1	600.291	299.655	1.00244	0.026915	interferon regulatory factor 1 [Source:NCBI gene;Acc:100328724]
ENSOCUG00000001151	DAPP1	19.1324	5.60209	1.76512	0.02698	dual adaptor of phosphotyrosine and 3-phosphoinositides 1 [Source:HGNC Symbol;Acc:HGNC:16500]
ENSOCUG00000029199	-	15.5136	1.07481	3.8566	0.0271659	-
ENSOCUG00000017197	CLDN6	17.1271	4.22638	2.01631	0.0273569	claudin 6 [Source:HGNC Symbol;Acc:HGNC:2048]
ENSOCUG00000033028	-	4.01859	0	4.35903	0.0274022	-
ENSOCUG00000004211	TMEM102	21.2733	8.4734	1.32516	0.0284903	transmembrane protein 102 [Source:HGNC Symbol;Acc:HGNC:26722]
ENSOCUG00000026515	CXCL11	52.9307	19.5856	1.43543	0.0290636	C-X-C motif chemokine ligand 11 [Source:HGNC Symbol;Acc:HGNC:10638]
ENSOCUG00000008808	LRFN2	7.69614	1.05418	2.86019	0.0297238	leucine rich repeat and fibronectin type III domain containing 2 [Source:HGNC Symbol;Acc:HGNC:21226]
novel.324	-	8.68747	0.365364	4.50957	0.030086	- && - && -
ENSOCUG00000002630	HAPLN1	17.0111	2.79588	2.59807	0.0301329	hyaluronan and proteoglycan link protein 1 [Source:HGNC Symbol;Acc:HGNC:2380]
ENSOCUG00000001587	ITGAM	44.5141	19.7956	1.16746	0.0303403	integrin subunit alpha M [Source:HGNC Symbol;Acc:HGNC:6149]
ENSOCUG00000021468	BARX2	174.203	22.3602	2.96179	0.030578	BARX homeobox 2 [Source:HGNC Symbol;Acc:HGNC:956]
ENSOCUG00000022946	VAV1	41.0885	19.4953	1.07484	0.0316773	vav guanine nucleotide exchange factor 1 [Source:HGNC Symbol;Acc:HGNC:12657]
ENSOCUG00000026061	-	23.087	9.11902	1.33445	0.0319771	histone H3.1 [Source:NCBI gene;Acc:100347279]
ENSOCUG00000002424	-	51.7514	15.8761	1.70818	0.0331913	-
ENSOCUG00000003764	-	2107.37	651.032	1.69462	0.033445	guanylate-binding protein 4 [Source:NCBI gene;Acc:100349005]
ENSOCUG00000006986	SCIN	255.417	116.629	1.13025	0.0338088	scinderin [Source:HGNC Symbol;Acc:HGNC:21695]
ENSOCUG00000010187	CA9	673.042	167.673	2.00477	0.0348493	carbonic anhydrase 9 [Source:HGNC Symbol;Acc:HGNC:1383]
ENSOCUG00000000981	-	11.3611	2.09675	2.42926	0.0350618	inositol polyphosphate-5-phosphatase J [Source:NCBI gene;Acc:100338012]
ENSOCUG00000004322	XCR1	15.4821	3.22444	2.26796	0.0352733	X-C motif chemokine receptor 1 [Source:HGNC Symbol;Acc:HGNC:1625]
ENSOCUG00000035238	-	5.48364	0	4.809	0.0353934	-
ENSOCUG00000011279	-	24.4502	8.54756	1.51734	0.0359016	-
ENSOCUG00000033745	-	22.8704	8.11772	1.49158	0.0359228	-
ENSOCUG00000025177	-	4.62727	0.355045	3.60098	0.0377724	-
ENSOCUG00000002204	IGLON5	4.62062	0.344086	3.59923	0.0379445	IgLON family member 5 [Source:HGNC Symbol;Acc:HGNC:34550]
ENSOCUG00000006144	-	21.8603	8.80589	1.30833	0.0382911	-
ENSOCUG00000013312	KCNH4	6.16992	0.70945	3.12053	0.0411895	potassium voltage-gated channel subfamily H member 4 [Source:HGNC Symbol;Acc:HGNC:6253]
ENSOCUG00000003153	TRIB2	195.14	97.1263	1.00611	0.04127	tribbles pseudokinase 2 [Source:HGNC Symbol;Acc:HGNC:30809]
ENSOCUG00000012979	NPTX1	42.6615	18.8826	1.17682	0.0413934	neuronal pentraxin 1 [Source:HGNC Symbol;Acc:HGNC:7952]
ENSOCUG00000033540	-	7.95713	0.70945	3.48856	0.0419562	-
ENSOCUG00000033764	-	26.4998	11.98	1.14203	0.0425935	-
novel.329	-	362.625	160.752	1.17411	0.0433337	- && - && -
ENSOCUG00000029110	-	14.4643	4.17223	1.78279	0.0435609	-
ENSOCUG00000036162	-	11.7438	2.51499	2.23041	0.043872	-
ENSOCUG00000010608	TFF1	4.60314	0.365364	3.59454	0.0445212	trefoil factor 1 [Source:HGNC Symbol;Acc:HGNC:11755]
ENSOCUG00000026731	HELLS	54.6597	26.7953	1.02651	0.0450105	helicase, lymphoid specific [Source:HGNC Symbol;Acc:HGNC:4861]
ENSOCUG00000004685	-	23.0856	6.7433	1.77579	0.0453289	-
ENSOCUG00000025590	LAT	65.5023	30.2299	1.11593	0.0466199	linker for activation of T cells [Source:HGNC Symbol;Acc:HGNC:18874]
ENSOCUG00000012473	ANKAR	25.3411	10.0213	1.3417	0.046852	ankyrin and armadillo repeat containing [Source:HGNC Symbol;Acc:HGNC:26350]
ENSOCUG00000004052	PIK3R6	62.6657	30.5505	1.03386	0.0481517	phosphoinositide-3-kinase regulatory subunit 6 [Source:HGNC Symbol;Acc:HGNC:27101]
ENSOCUG00000034091	-	4.3044	0.365364	3.49739	0.0483701	-
ENSOCUG00000001230	XDH	16.4305	3.21412	2.35624	0.0485354	xanthine dehydrogenase [Source:NCBI gene;Acc:100144327]
ENSOCUG00000025498	SYNDIG1	7.69719	1.76363	2.12158	0.0488559	synapse differentiation inducing 1 [Source:HGNC Symbol;Acc:HGNC:15885]
ENSOCUG00000027925	-	6.4816	1.04322	2.61806	0.0489276	-
novel.109	-	13.2892	3.49437	1.9186	0.0492889	- && - && -
ENSOCUG00000028024	-	1737.78	363.102	2.25882	0.0495992	immunity related GTPase M [Source:NCBI gene;Acc:100342275]
ENSOCUG00000001211	-	59.0651	571.602	-3.27521	1.05115e-11	ATPase inhibitor, mitochondrial-like [Source:NCBI gene;Acc:100339409]
ENSOCUG00000029891	GAPDH	71944.8	163923	-1.18805	1.14823e-07	glyceraldehyde-3-phosphate dehydrogenase [Source:NCBI gene;Acc:100009074]
ENSOCUG00000034517	-	7.3988	106.916	-3.85285	2.00795e-07	-
ENSOCUG00000027125	-	0	20.2299	-6.89479	1.49329e-06	-
ENSOCUG00000010207	MYH13	93.3813	337.37	-1.85266	4.31264e-06	myosin heavy chain 13 [Source:NCBI gene;Acc:100302407]
ENSOCUG00000037176	-	20.9392	88.1965	-2.07409	1.90189e-05	NADH:ubiquinone oxidoreductase subunit B1 [Source:NCBI gene;Acc:103348994]
ENSOCUG00000037784	-	107.851	252.705	-1.2284	2.12621e-05	-
ENSOCUG00000004180	HOOK1	201.443	471.948	-1.22837	3.20637e-05	hook microtubule tethering protein 1 [Source:HGNC Symbol;Acc:HGNC:19884]
ENSOCUG00000035047	-	2.16426	22.6334	-3.3905	3.52075e-05	-
ENSOCUG00000025109	-	499.915	1323.33	-1.40454	0.000113049	-
ENSOCUG00000015056	PRR32	27.8447	126.358	-2.18276	0.000268455	proline rich 32 [Source:HGNC Symbol;Acc:HGNC:34498]
ENSOCUG00000024221	INMT	69.9607	155.825	-1.15468	0.000328919	indolethylamine N-methyltransferase [Source:NCBI gene;Acc:100008695]
ENSOCUG00000027635	GCG	3.39944	42.1312	-3.63207	0.000428908	glucagon [Source:HGNC Symbol;Acc:HGNC:4191]
ENSOCUG00000016210	REP15	5.86698	30.6062	-2.3839	0.000455525	RAB15 effector protein [Source:HGNC Symbol;Acc:HGNC:33748]
ENSOCUG00000002399	PNCK	68.9033	153.986	-1.15917	0.000531414	pregnancy up-regulated nonubiquitous CaM kinase [Source:HGNC Symbol;Acc:HGNC:13415]
ENSOCUG00000035783	-	13.2693	56.5168	-2.09096	0.000561881	-
ENSOCUG00000005780	HPN	29.3412	96.287	-1.71419	0.000848022	hepsin [Source:HGNC Symbol;Acc:HGNC:5155]
ENSOCUG00000010546	-	631.098	1558.51	-1.30434	0.000902585	ribosomal protein S18 [Source:NCBI gene;Acc:100349921]
ENSOCUG00000002893	C7orf57	55.5583	134.398	-1.27459	0.000926155	chromosome 7 open reading frame 57 [Source:HGNC Symbol;Acc:HGNC:22247]
ENSOCUG00000027198	SLC38A4	52.2412	119.727	-1.19562	0.000926483	solute carrier family 38 member 4 [Source:HGNC Symbol;Acc:HGNC:14679]
ENSOCUG00000033310	-	65.4095	139.593	-1.09273	0.00155555	-
ENSOCUG00000025417	-	24.0207	61.3848	-1.35454	0.00172533	-
ENSOCUG00000016484	AIFM3	57.3315	139.628	-1.28345	0.0024626	apoptosis inducing factor mitochondria associated 3 [Source:HGNC Symbol;Acc:HGNC:26398]
ENSOCUG00000003584	-	94.0495	218.579	-1.21743	0.00280108	-
ENSOCUG00000037642	-	94.776	223.741	-1.23949	0.003477	ubiquitin [Source:NCBI gene;Acc:100343047]
ENSOCUG00000025833	-	67.9076	140.948	-1.05318	0.00350968	-
ENSOCUG00000016228	MANSC4	2.45671	14.2148	-2.52961	0.00357429	MANSC domain containing 4 [Source:HGNC Symbol;Acc:HGNC:40023]
ENSOCUG00000004035	IRF6	5.84321	21.3099	-1.86516	0.00359491	interferon regulatory factor 6 [Source:HGNC Symbol;Acc:HGNC:6121]
ENSOCUG00000027946	-	33.2696	87.1923	-1.3905	0.00405869	ribosomal protein L36a like [Source:NCBI gene;Acc:100348422]
ENSOCUG00000034392	-	20.0283	47.0486	-1.23088	0.00430133	-
ENSOCUG00000017835	DNMT3B	8.94601	33.5966	-1.90999	0.00478354	DNA methyltransferase 3 beta [Source:HGNC Symbol;Acc:HGNC:2979]
ENSOCUG00000027066	-	131.944	373.532	-1.50103	0.00481803	regulator of G protein signaling 2 [Source:NCBI gene;Acc:100349268]
ENSOCUG00000026547	CADM4	28.3723	73.6824	-1.37664	0.00528354	cell adhesion molecule 4 [Source:HGNC Symbol;Acc:HGNC:30825]
novel.762	-	6.17097	26.0607	-2.08024	0.00530183	- && - && -
ENSOCUG00000004023	G0S2	112.479	290.654	-1.37	0.00535866	G0/G1 switch 2 [Source:HGNC Symbol;Acc:HGNC:30229]
ENSOCUG00000016694	SERTAD1	0	6.10736	-5.165	0.00566677	SERTA domain containing 1 [Source:HGNC Symbol;Acc:HGNC:17932]
ENSOCUG00000012189	MAPK6	943.074	2183.3	-1.21106	0.00568668	mitogen-activated protein kinase 6 [Source:HGNC Symbol;Acc:HGNC:6879]
ENSOCUG00000004177	ZSWIM5	14.1631	44.6374	-1.655	0.0062751	zinc finger SWIM-type containing 5 [Source:HGNC Symbol;Acc:HGNC:29299]
ENSOCUG00000025179	-	13.8503	47.5435	-1.7782	0.00631503	-
ENSOCUG00000002500	PLSCR5	5.23419	30.7651	-2.55328	0.00642726	phospholipid scramblase family member 5 [Source:HGNC Symbol;Acc:HGNC:19952]
ENSOCUG00000013609	LBP	2.79041	19.6817	-2.82055	0.00650974	lipopolysaccharide binding protein [Source:NCBI gene;Acc:100009124]
novel.90	-	2.17161	15.2277	-2.81468	0.00653562	- && - && -
novel.679	-	46.9264	98.9405	-1.07719	0.00658498	- && - && -
ENSOCUG00000017729	SCN7A	34.1449	68.6491	-1.00633	0.00682161	sodium voltage-gated channel alpha subunit 7 [Source:HGNC Symbol;Acc:HGNC:10594]
ENSOCUG00000011311	KLKB1	0	7.74524	-5.5105	0.00685048	kallikrein B1 [Source:HGNC Symbol;Acc:HGNC:6371]
novel.767	-	0.620559	8.52692	-3.78716	0.00823979	- && - && -
ENSOCUG00000009828	ARPP21	434.323	931.373	-1.10041	0.00885597	cAMP regulated phosphoprotein 21 [Source:HGNC Symbol;Acc:HGNC:16968]
novel.502	-	0	5.0203	-4.88212	0.00889501	- && - && -
ENSOCUG00000003626	KIAA2012	13.6051	41.9709	-1.62606	0.00893907	KIAA2012 [Source:HGNC Symbol;Acc:HGNC:51250]
ENSOCUG00000000440	CYP7B1	26.1783	67.4335	-1.36373	0.0104538	cytochrome P450 family 7 subfamily B member 1 [Source:HGNC Symbol;Acc:HGNC:2652]
ENSOCUG00000033384	-	69.4073	145.746	-1.0699	0.0112826	-
ENSOCUG00000026919	EGFL8	35.4199	99.0186	-1.48261	0.0120718	EGF like domain multiple 8 [Source:HGNC Symbol;Acc:HGNC:13944]
ENSOCUG00000029711	-	8.98026	30.0083	-1.74136	0.0130462	-
novel.141	-	12.6949	53.3358	-2.07132	0.0134422	- && - && -
ENSOCUG00000015248	SHISA2	21.8879	71.0449	-1.69763	0.0136061	shisa family member 2 [Source:HGNC Symbol;Acc:HGNC:20366]
ENSOCUG00000025897	-	11.7043	27.6356	-1.23975	0.0151004	-
ENSOCUG00000022150	-	1.82392	50.6561	-4.79248	0.0156056	-
ENSOCUG00000034478	-	3.08286	13.2012	-2.09723	0.0169516	-
ENSOCUG00000031173	-	15.408	39.3683	-1.35343	0.0186451	transmembrane protein 40 [Source:NCBI gene;Acc:103349183]
ENSOCUG00000024649	-	15.5056	63.6348	-2.03845	0.0186623	-
ENSOCUG00000030537	-	18.1677	46.2157	-1.3477	0.0187744	-
ENSOCUG00000025841	-	0.917902	8.83101	-3.26162	0.0192643	-
novel.128	-	12.9758	34.5523	-1.41323	0.0193129	- && - && -
novel.482	-	5.87712	27.7048	-2.23693	0.0212449	- && - && -
ENSOCUG00000012443	FAM189A1	11.4125	37.8641	-1.72879	0.0213228	family with sequence similarity 189 member A1 [Source:HGNC Symbol;Acc:HGNC:29075]
ENSOCUG00000011456	-	21.0459	61.4153	-1.54585	0.0218974	-
ENSOCUG00000026494	-	0	4.28054	-4.6533	0.0222826	intercellular adhesion molecule 5 [Source:NCBI gene;Acc:100355821]
ENSOCUG00000004441	PBLD	14.5167	35.5034	-1.29099	0.0228044	phenazine biosynthesis like protein domain containing [Source:HGNC Symbol;Acc:HGNC:23301]
ENSOCUG00000034992	-	20.0265	46.9025	-1.22622	0.0230902	-
ENSOCUG00000038367	-	26.8683	79.833	-1.57009	0.0243596	-
ENSOCUG00000004995	PYROXD2	43.1216	91.3851	-1.08287	0.0244612	pyridine nucleotide-disulphide oxidoreductase domain 2 [Source:HGNC Symbol;Acc:HGNC:23517]
ENSOCUG00000023163	-	69.8895	173.223	-1.30907	0.0252784	-
novel.778	-	14.2092	31.7975	-1.16428	0.0267675	- && - && -
ENSOCUG00000013979	BOLL	7.69789	19.5695	-1.34474	0.027862	boule homolog, RNA binding protein [Source:HGNC Symbol;Acc:HGNC:14273]
ENSOCUG00000009395	CNTN1	169.76	350.362	-1.04529	0.0282391	contactin 1 [Source:HGNC Symbol;Acc:HGNC:2171]
ENSOCUG00000009584	NRXN2	0	3.55885	-4.38712	0.0288704	neurexin 2 [Source:HGNC Symbol;Acc:HGNC:8009]
novel.815	-	12.0026	49.3716	-2.03898	0.0299076	- && - && PF01101:HMG14 and HMG17
ENSOCUG00000027042	CCDC103	3.70342	12.6882	-1.77954	0.0311749	coiled-coil domain containing 103 [Source:HGNC Symbol;Acc:HGNC:32700]
novel.341	-	0	3.91518	-4.52497	0.031674	- && - && -
ENSOCUG00000034706	-	0	3.52661	-4.37585	0.0317235	-
ENSOCUG00000025487	-	89.5629	201.653	-1.17072	0.0317616	myelin basic protein [Source:NCBI gene;Acc:100344447]
ENSOCUG00000030999	-	0.310279	5.01127	-3.91801	0.0322176	-
novel.471	-	10.4652	24.7404	-1.24182	0.0325343	- && - && -
ENSOCUG00000022825	-	39.3807	254.45	-2.69202	0.0335652	-
ENSOCUG00000001222	-	8.95544	21.9039	-1.2927	0.0342687	-
ENSOCUG00000012252	DPP6	2.15867	9.86263	-2.1943	0.0346322	dipeptidyl peptidase like 6 [Source:HGNC Symbol;Acc:HGNC:3010]
ENSOCUG00000004959	HHIP	20.0419	40.8329	-1.0268	0.035796	hedgehog interacting protein [Source:HGNC Symbol;Acc:HGNC:14866]
ENSOCUG00000029349	-	11.4191	25.5563	-1.16284	0.0361002	-
ENSOCUG00000024144	U6	11.3929	31.9783	-1.48697	0.0362504	U6 spliceosomal RNA [Source:RFAM;Acc:RF00026]
ENSOCUG00000006796	CYP2A10	106.066	248.464	-1.22853	0.0363327	Oryctolagus cuniculus cytochrome P450 2A10 (CYP2A10), mRNA. [Source:RefSeq mRNA;Acc:NM_001171049]
ENSOCUG00000012219	-	0	4.6859	-4.78291	0.036658	-
ENSOCUG00000033620	-	0	3.50597	-4.36845	0.0371477	-
ENSOCUG00000003017	ERICH3	1.5444	8.12028	-2.39766	0.0373075	glutamate rich 3 [Source:HGNC Symbol;Acc:HGNC:25346]
ENSOCUG00000005002	RNF207	76.0948	160.359	-1.07545	0.0381847	ring finger protein 207 [Source:HGNC Symbol;Acc:HGNC:32947]
ENSOCUG00000018843	U1	2.16566	11.8687	-2.45439	0.03861	U1 spliceosomal RNA [Source:RFAM;Acc:RF00003]
ENSOCUG00000002028	USH1C	0.303986	5.07318	-3.93375	0.038771	USH1 protein network component harmonin [Source:HGNC Symbol;Acc:HGNC:12597]
ENSOCUG00000036934	-	0.303986	4.68654	-3.81978	0.0390665	-
ENSOCUG00000011493	UNC5CL	2.46301	10.3763	-2.07227	0.0393214	unc-5 family C-terminal like [Source:HGNC Symbol;Acc:HGNC:21203]
ENSOCUG00000001075	-	4.9323	14.881	-1.59378	0.0399718	MORN repeat containing 2 [Source:NCBI gene;Acc:100356867]
ENSOCUG00000038462	-	1.23972	8.93292	-2.85171	0.0415015	-
ENSOCUG00000007574	KLK7	0.310279	5.31023	-4.00366	0.0454282	kallikrein related peptidase 7 [Source:HGNC Symbol;Acc:HGNC:6368]
ENSOCUG00000004008	CNDP1	2.78517	10.6753	-1.94029	0.0459498	carnosine dipeptidase 1 [Source:HGNC Symbol;Acc:HGNC:20675]
novel.283	-	7.72866	20.4709	-1.4079	0.0466705	- && - && -
novel.481	-	8.62768	20.7507	-1.26379	0.0471698	- && - && -
ENSOCUG00000036757	SNORD39	0.614266	5.2696	-3.10059	0.0476354	Small nucleolar RNA SNORD55/SNORD39 [Source:RFAM;Acc:RF00157]
ENSOCUG00000037960	-	2111.1	5668.6	-1.425	0.0477967	-
ENSOCUG00000007649	MYO5C	0	3.22572	-4.24407	0.0479148	myosin VC [Source:HGNC Symbol;Acc:HGNC:7604]
ENSOCUG00000017171	FGF21	0.619858	7.74524	-3.64832	0.0482186	fibroblast growth factor 21 [Source:HGNC Symbol;Acc:HGNC:3678]
ENSOCUG00000022067	DLX4	0.607972	7.63564	-3.64394	0.048641	distal-less homeobox 4 [Source:HGNC Symbol;Acc:HGNC:2917]
ENSOCUG00000008172	-	29.5452	69.1265	-1.22494	0.0493663	-
ENSOCUG00000036108	-	0.303986	3.91389	-3.56242	0.049814	-
